# Supplementary material for: An ancient haplotype containing antimicrobial peptide gene variants is associated with severe fungal skin disease in Persian cats
Source: PLoS Genet. 2022 Feb 14;18(2):e1010062. doi: 10.1371/journal.pgen.1010062 (PMC8880935; doi:10.1371/journal.pgen.1010062)
Supplement: S6 Table — (XLSX) [file pgen.1010062.s011.xlsx]

## Sheet: 99 Lives Signalment VCF 2020
S100A9 haplotypes of 191 domestic cats from the 99 Lives Cat Genome Sequencing Initiative (NCBI accession # PRJNA308208)
	CatID	NCBI_BIOSAMPLE	BioProject	Umbrella Project	Breed	S100A9 Haplotype 1	S1009 Haplotype 2
1	felCat.Fcat13227.Orion	SAMN05980314	PRJNA343385	PRJNA308208	Bengal x Japanese Bobtail	H3	H4
2	felCat.Fcat13230.Aries	SAMN04022998	PRJNA288177	PRJNA308208	Bengal x Japanese Bobtail	H2	H3
3	felCat.Fcat16628.Dragon	SAMN04025441	PRJNA288177	PRJNA308208	Persian x Japanese Bobtail	H2	H3
4	felCat.Fcat4780.Kiva	SAMN05980312	PRJNA343385	PRJNA308208	Oriental Shorthair	H4	H4
5	felCat.Fcat5012.Colorado	SAMN05980311	PRJNA343385	PRJNA308208	Oriental Shorthair	H4	H4
6	felCat.Fcat5015.Tootie	SAMN05980313	PRJNA343385	PRJNA308208	Oriental Shorthair	H3	H4
7	felCat.Fcat17993.Frank	SAMN05980308	PRJNA343385	PRJNA308208	Oriental Shorthair cross	H3	H4
8	felCat.Fcat18307.Bobble	SAMN05980309	PRJNA343385	PRJNA308208	Oriental Shorthair cross	H3	H4
9	felCat.Fcat19067.Princess	SAMN05980348	PRJNA288177	PRJNA308208	Napoleon	H2	H2
10	felCat.Fcat19060.Gwenivere	SAMN05980349	PRJNA288177	PRJNA308208	Napoleon	H2	H2
11	felCat.Fcat19190.Tessa	SAMN05980350	PRJNA288177	PRJNA308208	Burmese	H3	H4
12	felCat.Fcat10361.Smeagol	SAMN03890621	PRJNA288177	PRJNA308208	Devon Rex	H5	H5
13	felCat.Fcat15020.England	SAMN05980351	PRJNA288177	PRJNA308208	Devon Rex	H1	H3
14	felCat.Fcat11615.Thailand	SAMN05980319	PRJNA343389	PRJNA308208	Random bred	H3	H4
15	felCat.Fcat11849.Iraq	SAMN05980320	PRJNA343389	PRJNA308208	Random bred	H2	H3
16	felCat.Fcat18421.SouthKorea	SAMN05980321	PRJNA343389	PRJNA308208	Random bred	H2	H4
17	felCat.Fcat18476.Oman	SAMN05980322	PRJNA343389	PRJNA308208	Random bred	H2	H2
18	felCat.Fcat18528.Denmark	SAMN05980323	PRJNA343389	PRJNA308208	Random bred	H3	H4
19	felCat.Fcat18579.Madagascar	SAMN05980324	PRJNA343389	PRJNA308208	Random bred	H3	H1
20	felCat.Fcat18666.Portugal	SAMN05980325	PRJNA343389	PRJNA308208	Random bred	H3	H4
21	felCat.Fcat18801.Italy	SAMN05980326	PRJNA343389	PRJNA308208	Random bred	H2	H1
22	felCat.Fcat18980.Jordan	SAMN05980327	PRJNA343389	PRJNA308208	Random bred	H2	H4
23	felCat.Fcat5384.Maui	SAMN05980328	PRJNA343389	PRJNA308208	Random bred	H2	H3
24	felCat.Fcat18849.Iowa	SAMN05980329	PRJNA343389	PRJNA308208	Random bred	H1	H1
26	felCat.CVB002.10250	SAMN05980340	PRJNA343391	PRJNA308208	Random bred	H2	H3
27	felCat.CVB003.10946	SAMN05980341	PRJNA343391	PRJNA308208	Bengal	H3	H3
30	felCat.CAT160.Lohi2	SAMN05980368	PRJNA343392	PRJNA308208	Ragdoll	H2	H3
31	felCat.CAT1943.Lohi3	SAMN05980369	PRJNA343392	PRJNA308208	Ragdoll	H1	H2
32	felCat.CAT3462.Lohi4	SAMN05980370	PRJNA343392	PRJNA308208	Random bred	H2	H4
33	felCat.CAT807.Lohi5	SAMN05980371	PRJNA343392	PRJNA308208	Persian	H2	H2
35	felCat.S488.Vicky	SAMN05980330	PRJNA343390	PRJNA308208	Maine Coon Cross	H2	H4
36	felCat.S690.Karl	SAMN05980332	PRJNA343390	PRJNA308208	Siamese	H2	H2
37	felCat.S695.When	SAMN05980333	PRJNA343390	PRJNA308208	Siamese	H2	H2
38	felCat.S792.Haku	SAMN05980331	PRJNA343390	PRJNA308208	Siamese	H2	H2
39	felCat.S798.Heath	SAMN05980334	PRJNA343390	PRJNA308208	Maine Coon Cross	H2	H4
40	felCat.S799.Snoopy	SAMN05980335	PRJNA343390	PRJNA308208	Maine Coon Cross	H2	H2
41	felCat.S801.Bono	SAMN05980336	PRJNA343390	PRJNA308208	Maine Coon Cross	H2	H4
42	felCat.S802.Doc	SAMN05980337	PRJNA343390	PRJNA308208	Maine Coon Cross	H2	H4
43	felCat.S813.Ulga	SAMN05980338	PRJNA343390	PRJNA308208	Siamese	H1	H1
44	felCat.Fcat17799.Cali	SAMN05980316	PRJNA343385	PRJNA308208	Bengal x Japanese Bobtail x Somali	H2	H3
45	felCat.Fcat15240.Monkey	SAMN05980315	PRJNA343385	PRJNA308208	Bengal x Somali	H2	H3
46	felCat.Fcat14056.Marcus	SAMN04022999	PRJNA288177	PRJNA308208	Persian	H2	H4
47	felCat.Fcat17994.Camila	SAMN05980310	PRJNA343385	PRJNA308208	Oriental Shorthair cross	H2	H4
48	felCat.Fcat19050.Goldie	SAMN05980352	PRJNA288177	PRJNA308208	Napoleon	H2	H4
49	felCat.Fcat19747.PoshSpice	SAMN05980317	PRJNA343387	PRJNA308208	British Shorthair	H2	H2
50	felCat.Fcat19748.BabySpice	SAMN05980318	PRJNA343387	PRJNA308208	British Shorthair	H2	H2
51	felCat.Fcat19194.Pudge	SAMN05980372	PRJNA343392	PRJNA308208	Burmese	H4	H4
52	felCat.Fcat19197.Kooki	SAMN05980373	PRJNA343392	PRJNA308208	Burmese	H4	H4
53	felCat.Fcat18857.Bella	SAMN05980353	PRJNA288177	PRJNA308208	Random bred	H1	H3
54	felCat.Fcat19650.Mouse	SAMN05980354	PRJNA288177	PRJNA308208	LaPerm	H4	H4
55	felCat.Fcat19725.Fenrisulfr	SAMN05980355	PRJNA288177	PRJNA308208	Lykoi	H2	H2
56	felCat.Fcat20448.TNTom	SAMN05980356	PRJNA288177	PRJNA308208	Tennessee Rex	H2	H3
57	felCat.Fcat16515.Dot	SAMN05980344	PRJNA288177	PRJNA308208	Abyssinian	H2	H2
58	felCat.Fcat20425.Rocket	SAMN05980357	PRJNA288177	PRJNA308208	Maine Coon	H2	H2
60	felCat.Fcat20382.Speckles	SAMN05980359	PRJNA288177	PRJNA308208	Peterbald	H4	H4
61	felCat.CR1219.Tamborine	SAMN05980375	PRJNA343392	PRJNA308208	Birman	H3	H3
62	felCat.CR1397.Isabella	SAMN05980376	PRJNA343392	PRJNA308208	Birman	H3	H4
63	felCat.Fcat19349.Vagus	SAMN05980364	PRJNA343392	PRJNA308208	Siamese cross	H2	H2
64	felCat.Fcat12682.Cinnamon	SAMN05980360	PRJNA343392	PRJNA308208	Abyssinian	H2	H4
66	felCat.Fcat20406.Gannon	SAMN05980345	PRJNA288177	PRJNA308208	Egyptian Mau	H3	H3
67	felCat.Fcat20431.Pebbles	SAMN05980346	PRJNA288177	PRJNA308208	American Shorhair	H2	H2
68	felCat.Fcat20424.Elsa	SAMN05980347	PRJNA288177	PRJNA308208	Siberian	H2	H2
69	felCat.SJA149.Sassy	SAMN05980361	PRJNA343392	PRJNA308208	Random bred	H2	H3
70	felCat.SPF19982.SPFSatin	SAMN05980365	PRJNA343392	PRJNA308208	Random bred	H2	H4
71	felCat.SPF19984.SPFHarlem	SAMN05980366	PRJNA343392	PRJNA308208	Random bred	H1	H2
72	felCat.Hills1.Sizzy	SAMN05980362	PRJNA343392	PRJNA308208	Random bred	H2	H3
73	felCat.Hills2.Question	SAMN05980363	PRJNA343392	PRJNA308208	Random bred	H2	H3
74	felCat.SPF19983.SPFSoloman	SAMN05980367	PRJNA343392	PRJNA308208	Random bred	H1	H2
75	felCat.Sweden1.Rasmus	SAMN14425431	PRJNA614458	PRJNA308208	Birman	H1	H1
76	felCat.Sweden2.Samantha	SAMN14425432	PRJNA614458	PRJNA308208	Birman	H1	H1
77	felCat.Sweden3.Willie	SAMN14425433	PRJNA614458	PRJNA308208	Birman	H1	H3
78	felCat.Sweden4.Yoselin	SAMN14425434	PRJNA614458	PRJNA308208	Birman	H1	H1
80	felCat.Katze159.Vita	SAMN14425453	PRJNA614458	PRJNA308208	Don Sphynx	H2	H4
81	felCat.Katze169.Moischily	SAMN14425570	PRJNA614458	PRJNA308208	Random bred	H2	H3
82	felCat.Fcat18778.PennyLane	SAMN08924116	PRJNA288177	PRJNA308208	Abyssinian	H2	H2
83	felCat.Fcat20684.Cinnaminnie	SAMN14425506	PRJNA614458	PRJNA308208	Oriental	H2	H4
84	felCat.Fcat20793.FoolsRushIn	SAMN14425507	PRJNA614458	PRJNA308208	Oriental	H3	H4
85	felCat.Fcat20781.Toygerwelt	SAMN14425596	PRJNA614458	PRJNA308208	Toyger	H3	H4
86	felCat.Fcat20580.Orlando	SAMN14425438	PRJNA614458	PRJNA308208	Burmese	H3	H4
87	felCat.Fcat20784.Imortantum	SAMN14425422	PRJNA614458	PRJNA308208	American Wirehair	H1	H4
88	felCat.Fcat20907.BlueJasmine	SAMN14425584	PRJNA614458	PRJNA308208	Selkirk Rex	H2	H6
89	felCat.Fcat20822.Stradivarious	SAMN14425505	PRJNA614458	PRJNA308208	Ocicat	H2	H4
90	felCat.Fcat20034.Nofuratu	SAMN14425591	PRJNA614458	PRJNA308208	Sphynx	H2	H5
91	felCat.CVB13769.20679	SAMN14425583	PRJNA614458	PRJNA308208	Savannah	serval	H4
92	felCat.CVB15266.20680	SAMN14425454	PRJNA614458	PRJNA308208	Egyptian Mau	H2	H2
93	felCat.CVB15215.20681	SAMN14425421	PRJNA614458	PRJNA308208	Abyssinian	H2	H2
94	felCat.CVB11828.20682	SAMN14425445	PRJNA614458	PRJNA308208	Burmese	H3	H4
95	felCat.CVB15455.20683	SAMN14425572	PRJNA614458	PRJNA308208	Random bred	H2	H2
96	felCat.Fcat20794.BIRA046CT357	SAMN14425427	PRJNA614458	PRJNA308208	Birman	H1	H3
97	felCat.Fcat20795.BIRA006CT206	SAMN14425428	PRJNA614458	PRJNA308208	Birman	H2	H3
98	felCat.Fcat20796.BIRA003CT189	SAMN14425429	PRJNA614458	PRJNA308208	Birman	H2	H2
99	felCat.Fcat19531.EmmaJane	SAMN14425577	PRJNA614458	PRJNA308208	Random bred	H2	H2
100	felCat.Fcat19532.StellaDwella	SAMN14425571	PRJNA614458	PRJNA308208	Random bred	H2	H2
101	felCat.Fcat20829.Opal	SAMN14425574	PRJNA614458	PRJNA308208	Random bred	H1	H1
102	felCat.Fcat20830.Topaz	SAMN14425575	PRJNA614458	PRJNA308208	Random bred	H1	H2
103	felCat.Fcat20831.Nadalia	SAMN14425576	PRJNA614458	PRJNA308208	Random bred	H1	H2
104	felCat.Magnuson.Chloe	SAMN14425471	PRJNA614458	PRJNA308208	Maine Coon	H1	H1
105	felCat.K443.Leeb1	SAMEA1061682	PRJEB7401	NA	Maine Coon	H2	H3
106	felCat.K452.Leeb2	SAMEA1061681	PRJEB7401	NA	Bengal	H2	H4
107	felCat.K469.Leeb3	SAMEA1061683	PRJEB7401	NA	Egyptian Mau	H1	H1
108	felCat.K471.Leeb4	SAMEA1061684	PRJEB7401	NA	Random bred	H1	H4
109	felCat.K472.Leeb5	SAMEA1061685	PRJEB7401	NA	Random bred	H1	H1
110	felCat.K473.Leeb6	SAMEA1061686	PRJEB7401	NA	Random bred	H1	H4
111	felCat.DS04852.DannyBoy	SAMN14425578	PRJNA614458	PRJNA308208	Random bred	H1	H2
112	felCat.DS04985.Nina	SAMN14425579	PRJNA614458	PRJNA308208	Random bred	H2	H2
113	felCat.DS05183.RitaDee	SAMN14425580	PRJNA614458	PRJNA308208	Random bred	H2	H3
114	felCat.DS05501.Mateo	SAMN14425581	PRJNA614458	PRJNA308208	Random bred	H2	H3
115	felCat.LilBub.LilBub	SAMN10661124	PRJNA512113	NA	Random bred	H2	H3
116	felCat.FSECD6017.Rukawa	SAMN14425501	PRJNA614458	PRJNA308208	Cross-breed colony	H1	H1
117	felCat.FSECD8040.Noir	SAMN14425502	PRJNA614458	PRJNA308208	Cross-breed colony	H1	H2
118	felCat.FSECF16IMC.Gyunyu	SAMN14425504	PRJNA614458	PRJNA308208	Cross-breed colony	H2	H4
119	felCat.FSECK13MMC.Ejiru	SAMN14425503	PRJNA614458	PRJNA308208	Cross-breed colony	H1	H4
120	felCat.1612JNHX-0029.Shinshu	SAMN14425582	PRJNA614458	PRJNA308208	Random bred Asia	H1	H4
121	felCat.Fcat7133.Lucky	SAMN14425569	PRJNA614458	PRJNA308208	Random bred	H1	H3
122	felCat.Fcat22048.Toby	SAMN14425558	PRJNA614458	PRJNA308208	Random bred	H1	H1
124	felCat.Fcat22054.Chester	SAMN14425590	PRJNA614458	PRJNA308208	Siberian	H2	H6
125	felCat.FEL122007.Louie	SAMN11229828	PRJNA528515	PRJNA308208	Random bred	H2	H4
126	felCat.FEL121574.MiniBus	SAMN11229829	PRJNA528515	PRJNA308208	Ragdoll	H2	H4
127	felCat.Fcat22055.Chediak	SAMN12412613	PRJNA557464	PRJNA308208	Persian cross	H2	H3
128	felCat.Fcat22049.Rosie	SAMN14425559	PRJNA614458	PRJNA308208	Random bred	H2	H2
129	felCat.Fcat21987.ChockDee	SAMN14425459	PRJNA614458	PRJNA308208	Korat	H3	H3
130	felCat.Fcat19965.Charm	SAMN14425441	PRJNA614458	PRJNA308208	Burmese	H4	H4
131	felCat.Fcat4697.KachinaDoll	SAMN14425509	PRJNA614458	PRJNA308208	Oriental	H4	H4
132	felCat.Fcat19967.RM20	SAMN14425442	PRJNA614458	PRJNA308208	Burmese	H4	H4
133	felCat.Fcat22047.Boo	SAMN14425426	PRJNA614458	PRJNA308208	Bengal	H2	H2
134	felCat.Fcat22053.Marlon	SAMN14425470	PRJNA614458	PRJNA308208	Maine Coon	H2	H3
135	felCat.Fcat21998.Chaton	SAMN14425460	PRJNA614458	PRJNA308208	Korat	H2	H3
136	felCat.CVB6166.Morpheus	SAMN14425477	PRJNA614458	PRJNA308208	Maine Coon	H2	H2
137	felCat.CVB3677.Pepper	SAMN14425476	PRJNA614458	PRJNA308208	Maine Coon	H1	H2
138	felCat.CVB6197.Putney	SAMN14425452	PRJNA614458	PRJNA308208	Random bred (Domestic longhair)	H2	H3
139	felCat.CVB11133.Jax	SAMN14425472	PRJNA614458	PRJNA308208	Maine Coon	H1	H1
140	felCat.CVB13959.Bandit	SAMN14425587	PRJNA614458	PRJNA308208	Siamese	H2	H2
141	felCat.CVB19420.Biggleswort	SAMN14425592	PRJNA614458	PRJNA308208	Sphynx	H2	H2
142	felCat.CVB15776.Fargo	SAMN14425473	PRJNA614458	PRJNA308208	Maine Coon	H1	H3
143	felCat.CVB15777.Gizmo	SAMN14425474	PRJNA614458	PRJNA308208	Maine Coon	H2	H2
144	felCat.CVB15779.FlashGordon	SAMN14425475	PRJNA614458	PRJNA308208	Maine Coon	H1	H3
145	felCat.CVB6527.Apollo	SAMN14425478	PRJNA614458	PRJNA308208	Maine Coon	H1	H2
146	felCat.CVB12808.Rufus	SAMN14425586	PRJNA614458	PRJNA308208	Siamese	H2	H4
147	felCat.CVB2613.Osiris	SAMN14425593	PRJNA614458	PRJNA308208	Sphynx	H2	H2
148	felCat.CVB18418.Isabelle	SAMN14425450	PRJNA614458	PRJNA308208	Devon Rex	H5	H5
149	felCat.CVB19750.CVB8	SAMN14425451	PRJNA614458	PRJNA308208	Devon Rex	H2	H5
150	felCat.Fcat22230.Zeke	SAMN14425560	PRJNA614458	PRJNA308208	Random bred	H3	H3
151	felCat.Fcat22335.Selena	SAMN14425597	PRJNA614458	PRJNA308208	Turkish Angora	H3	H3
152	felCat.Fcat22336.Pitufo	SAMN14425562	PRJNA614458	PRJNA308208	Random bred	H2	H4
153	felCat.Fcat22337.ShortBus	SAMN14425563	PRJNA614458	PRJNA308208	Random bred	H1	H3
154	felCat.Fcat22338.Smokey	SAMN14425564	PRJNA614458	PRJNA308208	Random bred	H2	H4
155	felCat.Fcat16274.Shiya	SAMN14425547	PRJNA614458	PRJNA308208	Ragdoll	H2	H3
156	felCat.Fcat22282.LomaPrieta	SAMN14425561	PRJNA614458	PRJNA308208	Random bred	H2	H2
157	felCat.Fcat22383.Biter	SAMN14425500	PRJNA614458	PRJNA308208	Random bred	H2	H3
158	felCat.Fcat11893.Barbie	SAMN14425546	PRJNA614458	PRJNA308208	Persian x Bengal	H2	H3
159	felCat.Fcat22361.Anna	SAMN14425544	PRJNA614458	PRJNA308208	Persian	H1	H2
160	felCat.Fcat22400.Lola	SAMN14425565	PRJNA614458	PRJNA308208	Random bred	H2	H2
161	felCat.Fcat22365.ArtDeco	SAMN14425508	PRJNA614458	PRJNA308208	Oriental	H4	H4
162	felCat.Fcat11894.Ken	SAMN14425499	PRJNA614458	PRJNA308208	Persian x Bengal	H1	H3
163	felCat.Fcat22398.RM62	SAMN14425443	PRJNA614458	PRJNA308208	Burmese	H4	H4
164	felCat.Fcat22399.RM61	SAMN14425444	PRJNA614458	PRJNA308208	Burmese	H3	H4
166	felCat.Fcat123176.Walker	SAMN11229827	PRJNA528515	PRJNA308208	Random bred	H1	H1
167	felCat.USFC100.Waud1	SAMN14425436	PRJNA614458	PRJNA308208	Burmese	H4	H4
168	felCat.USFC102.Waud2	SAMN14425437	PRJNA614458	PRJNA308208	Burmese	H3	H3
169	felCat.USFC152.Waud3	SAMN14425423	PRJNA614458	PRJNA308208	Australian Mist	H2	H2
170	felCat.S1235.Stern1	SAMN14425479	PRJNA614458	PRJNA308208	Maine Coon Cross	H2	H4
171	felCat.S1239.Stern2	SAMN14425480	PRJNA614458	PRJNA308208	Maine Coon Cross	H2	H4
172	felCat.S1333.Stern3	SAMN14425481	PRJNA614458	PRJNA308208	Maine Coon Cross	H2	H2
173	felCat.S1337.Stern4	SAMN14425482	PRJNA614458	PRJNA308208	Maine Coon Cross	H2	H2
174	felCat.S1367.Stern5	SAMN14425483	PRJNA614458	PRJNA308208	Maine Coon Cross	H2	H2
175	felCat.S1467.Stern6	SAMN14425484	PRJNA614458	PRJNA308208	Maine Coon Cross	H2	H2
176	felCat.S1744.Stern7	SAMN14425485	PRJNA614458	PRJNA308208	Maine Coon Cross	H2	H2
177	felCat.S1819.Stern8	SAMN14425486	PRJNA614458	PRJNA308208	Maine Coon Cross	H4	H4
178	felCat.S2056.Stern9	SAMN14425487	PRJNA614458	PRJNA308208	Maine Coon Cross	H2	H4
179	felCat.S476.Stern10	SAMN14425489	PRJNA614458	PRJNA308208	Maine Coon Cross	H2	H4
180	felCat.S479.Stern11	SAMN14425490	PRJNA614458	PRJNA308208	Maine Coon Cross	H2	H4
181	felCat.S494.Stern12	SAMN14425491	PRJNA614458	PRJNA308208	Maine Coon Cross	H2	H4
182	felCat.S498.Stern13	SAMN14425492	PRJNA614458	PRJNA308208	Maine Coon Cross	H2	H4
183	felCat.S499.Stern14	SAMN14425493	PRJNA614458	PRJNA308208	Maine Coon Cross	H2	H4
184	felCat.S501.Stern15	SAMN14425494	PRJNA614458	PRJNA308208	Maine Coon Cross	H2	H4
185	felCat.CVB18351.Charlie	SAMN14425449	PRJNA614458	PRJNA308208	Devon Rex	H5	H5
186	felCat.Fcat21269.Jolene	SAMN14425439	PRJNA614458	PRJNA308208	Burmese	H4	H4
187	felCat.Fcat22439.Kleopatra	SAMN14425440	PRJNA614458	PRJNA308208	Burmese	H3	H4
188	felCat.Fcat22473.BeatrisKutz	SAMN14425594	PRJNA614458	PRJNA308208	Toybob	H4	H4
189	felCat.Fcat22487.Beaver	SAMN14425568	PRJNA614458	PRJNA308208	Random bred	H2	H3
190	felCat.Fcat22475.Buffy	SAMN14425566	PRJNA614458	PRJNA308208	Random bred	H2	H3
191	felCat.Fcat22478.DCL-297	SAMN14425567	PRJNA614458	PRJNA308208	Random bred	H2	H3
192	felCat.Fcat22474.Vasilisa	SAMN14425595	PRJNA614458	PRJNA308208	Toybob	H4	H4
193	felCat.UCL_Harvey.Harvey	SAMN14425430	PRJNA614458	PRJNA308208	Birman	H1	H3
194	felCat.20-ELANCO.20-ELANCO	SAMN14425573	PRJNA614458	PRJNA308208	NA	H2	H2
NA	felCat.CVB001.10001	SAMN05980339	PRJNA343391	PRJNA308208	Tonkinese	H2	H4
NA	felCat.CVB004.624	SAMN05980342	PRJNA343391	PRJNA308208	Siamese	H3	H4
NA	felCat.CVB005.6259	SAMN05980343	PRJNA343391	PRJNA308208	Persian (Himalayan)	H2	H4
NA	felCat.Fca273.Gus	SAMN05980374	PRJNA343392	PRJNA308208	Random bred	H2	H2
NA	felCat.Fcat20423.Flowmaster	SAMN14425425	PRJNA614458	PRJNA308208	Bengal	H3	H4
NA	felCat.Fcat844.BlueHawk				NA	H4	H4
