# Supplementary material for: An ancient haplotype containing antimicrobial peptide gene variants is associated with severe fungal skin disease in Persian cats
Source: PLoS Genet. 2022 Feb 14;18(2):e1010062. doi: 10.1371/journal.pgen.1010062 (PMC8880935; doi:10.1371/journal.pgen.1010062)
Supplement: S1 Data — (FAS) [file pgen.1010062.s012.fas]

>Domestic_cat_H1_CASE
TGGCTTGGAGGAAGACTTTATTTTGCTCCCTGTTCCCAGTCCCCCAGCTAAGGCAGTTTGGCATGGCCACCCTGTGACCCTAGTTGGGTGGGGGAAGGGTGTCCTGGCCTCCTGATTAGTGGCTGTGGCCATGGCCACCATGGCTATGGCCGTGGCCACCGTGGCTATGGCAGTGGCTCTGGCCACCTTCCCCAAAGCCTGGCCCATGGCTGTGGCCTTCTCCTTCAGGGGCATTCTTATGCATTTCCTCATGGGAGGCTACCGTCAGCCTGCCCACCAGGATGGAGAACTCCTCGAAGTTCAGCTCCTTGTCTCCATTTGTGTCCAGGTCCTCCATGATCTTGTTTATGGCATTGTCATTCTTCTTCTGCTTCTGTGGGTGGGGGAGACATGGCAGTCAGGGCTGGGTGTGGCCAGCATTAGGGACAGGGAGCTCAGCAAATGACCCTAGGCAAAGCTACAGGGAAGCCTGGCCCCTGGGCCTCAGTTATAAAATTGAAAATGACCATGGATTGATGCCCACAGGGTAGCAGATGCTGAGCACGCTTTGGACACGTTCTGATTTAGTCTGCATACAACCTGGGCACTACAATTCTCTCCATTTTACAGAAGAACTGAGGTCAAGTGACTTGCTTGAGGTCACACAATTAGTATGTACAGAAATGTCACCTCATTGGTCTTTATAACAAGTCTAGCAGGTGGACTTGGTCTCTTCTTTGAGGAAGACTTGAGGAAACTGACTTAGAAAAGGACAGCTGGTTTTTGCAGACTGAGGAGGGTTGGGAGCCACAGAGTGGAAATGAGCCCTGTCCCTCCACCTGTCCATCCTGCTCTCTCCCCTTTCCCCTCCCTTCCCTCTCTAGGTCACTCATTTGGGACATGCATCTGCATTTTAACCTGCATAGTAGGGAAACCCCTGAGGAAAGCAAGGTGGGGACAGAGGGCAGTGTTGGCTCTCCATTGACCCCACAGGGTGCGATGAAGTAGCCAGGGCAAGGGAGGGTCCAGGCAGGGCAGAAGAGAGCTTCAGTTGGTCCCACCCACTGGCTGGGGTAGCTTAGCCAAGTTCCCTCCTGGGACCCGGTGCCCAGCTCTGTTCCCAGGCCCTTCCCACTCCTGCAGTGCTACCACACAGCCCTCTTTCTGCCCTTCTTCCATGCCTGGCCAGAGCACTCACTCTGGAGCAGCTGCTTGGCTGGGTCCCAGCTTCTCCTCCTGGACTACCACTCTGCTTCTGGCAGAGTACGAAGGAGGTGGGTGGTGGGGCAGGCATAGGAGTCACACTGAGGAGACCCTCATCCCATGAACTCTTGGCGATATTGTTTCTTGTTTATCCTGACCTGGCACCCTTCTTCCCAGTGTCTTATGCACCTTGACCCAGTGTCAGCATCCCCACTACTGACTACTGAAGTGGGGTGAGGCTTCAGGGAAGGCTGCCACTGGCTCTAGGAATAGAACTGAGGCTGGCAGTCAGGGTTTTCACCCTTCTTGGTCCAGGTCTCTGTACCCCAAGTCCCCGATCTTATAAAGAAACTGAAAGATCAAGTGGAACTAATCCTTTTTTCCTAGAATTGCGTTATTTTCAGATCAGGGAATAAATGAACATGTTACTGAGTGCTTTGTGCCTGCCACTGCTCACTGGGTGCTTCCTACATGTAGTGTCTGTGTTTCCACGGACACTTAGGTTAGAAAGGCCCCTCAGCACTTGCATTCTGACAACAGCTGAGGTTTGATGTCTGCCCAGCCCCTGCCAAGGGTCGTCCTCAGTTGCTTCCCTCCTCAGTTCAGGTGTCAGCTCAAATTACCTCCTTGGAGGGGCTCTTCCTGTCCCCCCAAATAGTCAGCTTTCCCCACCCAGCCCACGCCACCCATAGCATGCTCTTTTATTTTCTTTGGGGGACTTACTGGCATTGGATTTTCCTGTGCTCTTTACTGGCCAACATCTTTGCTGTGTGTTCACCACTATGTGACTCTGCCCAGGACAGGGCCCTGCACACAGCACACATCTGTAAGTCAGTCTTACTCGACTCTGTCTGCTGTCTAACTTGGAGTAACTCTGGTGACAGGGAGGCTGGGCTGAAGGAGCTAGACTTTCCTCCTTGACCATTGCAGACTGCACCCCATCCTCCATCCTTAGCCCAGACTGTCTCCAGGCTGCATCAGGCCCGCGAGGAGCACAGCCTACCTTGAGGAAGTTCGGCAGCTCTTTTTTCACCAGCTGTTTCAGTTCTTTCTGGTTGAGTTTGTCCGGGTGCTCCAGCCGCACAGAGTACTGGTGGAAGATGTTGATGATGGTCTCAATGCTGCATTCCATCTGTGACAGCTGGTCCTCCATCTTCCTGCACTCTTGTCTGCAAAGTGGAGATGCAGGGGTTCAGGTGCTTAGAAGAAAAGGCTGTTGAGCTTCCCTGACACCTCCCACAGGCTGCCCATAGGAACAGAAGGGGAAACACAGAAGTAAAAGAAAGAACGGCTCCAGGTGATTTGAGAGAAGATGCTGCCCTACACATGGAAGGGATGGTTTTAGAATATCTGGAAAATGCCAAAAAGCAGTGCAGTTGAGGACAAGAGGCTCCAGCAGAATATGAGCCAAGAAAATGTGAGGAAATTTTGATTAATCGAGGAGGGCTTCCAGGAGGAGGCCTTGGAAAGAAGATGGGTGGGGGGGGGGAAGTAAAGAAAGAGTTGGCAGGCAGGCTCCTGCCTGTGGAAGCTGATGGCTCACTTACCTGCCAAGGAGCCACACAACGGGATTTGACAGCACCCTGTGTGTCCAACATTTATAGGCAGCCCCTGGCCGGATAGTCAGCTCTCGCGGGAAGATTGCTTCACAGGTGAGCAGTGTGGTAACCCTGAGTTGGGCT
>Domestic_cat_H6
TGGCTTGGAGGAAGACTTTATTTTGCTCCCTGTTCCCAGTCCCCCAGCTAAGGCAGTTTGGCATGGCCACCCTGTGACCCTAGTTGGGTGGGGGAAGGGTGTCCTGGCCTCCTGATTAGTGGCTGTGGCCATGGCCACCATGGCTATGGCCGTGGCCACCGTGGCTATGGCAGTGGCTCTGGCCACCTTCCCCAAAGCCTGGCCCATGGCTGTGGCCTTCTCCTTCAGGGGCATTCTTATGCATTTCCTCATGGGAGGCTACCGTCAGCCTGCCCACCAGGATGGAGAACTCCTCGAAGTTCAGCTCCTTGTCTCCATTTGTGTCCAGGTCCTCCATGATCTTGTTTATGGCATTGTCATTCTTCTTCTGCTTCTGTGGGTGGGGGAGACATGGCAGTCAGGGCTGGGTGTGGCCAGCGTTAGGGACAGGGAGCTCAGCAAATGACCCTAGGCAAAGCTACAGGGAAGCCTGGCCCCTGGACCTCAGTTATAAAATTGAAAATGACCATGGATTGATGCCCACAGGGTAGCAGATGCTGAGCACGCTTTGGACACGTTCTGATTTAGTCTGCATACAACCTGGGCACTACAATTCTCTCCATTTTACAGAAGAACTGAGGTCAAGTGACTTGCTTGAGGTCACACAATTAGTATGTACAGAAATGTCACCTCATTGGTCTTTATAACAAGTCTAGCAGGTGGACTTGGTCTCTTCTTTGAGGAAGACTTGAGGAAACTGACTTAGAAAAGGACAGCTGGTTTTTGCAGACTGAGGAGGGTTGGGAGCCACAGAGTGGAAATGAGCCCTGTCCCTCCACCTGTCCATCCTGCTCTCTCCCCTTTCCCCTCCCTTCCCTCTCTAGGTCACTCATTTGGGACATGCATCTGCATTTTAACCTGCATAGTAGGGAAACCCCTGAGGAAAGCAAGGTGGGGACAGAGGGCAGTGTTGGCTCTCCATTGACCCCACAGGGTGCGATGAAGTAGCCAGGGCAAGGGAGGGTCCAGGCAGGGCAGAAGAGAGCTTCAGTTGGTCCCACCCACTGGCTGGGGTAGCTTAGCCAAGTTCCCTCCTGGGACCCGGTGCCCAGCTCTGTTCCCAGGCCCTTCCCACTCCTGCAGTGCTCCCACACAGCCCTCTTTCTGCCCTTCTTCCATGCCTGGCCAGAGCACTCACTCTGGAGCAGCTGCTTGGCTGGGTCCCAGCTTCTCCTCCTGGACTACCACTCTGCTTCTGGC--AGTACGAAGGAGGTGGGTGGTGGGGCAGGCATAGGAGTCACACTGAGGAGACCCTCATCCCATGAACTCTTGGCTATATTGTTTCTTGTTTATCCTGACCTGGCACCCTTCTTCCCAGTGTCTTATGCACCTTGACCCAGTGTCAGCATCCCCACTACTGACTACTGAAGTGGGGCGAGGCTTCAGGGAAGGCTGCCACTGGCTCTAGGAATAGAACTGAGGCTGGGAGTCAGGGTTTTCACCCTTCTTGGTCCAGGTCTCTGTACCCCAAGTCCCCGATCTTATAAAGAAACTGAAAGATCAAATGGAACTAATCCTTTTTTCCTAGAATTGCGTTATTTTCAGATCAGGGAATAAATGAACATGTTACTGAGTGCTTTGTGCCTGCCACTGCTCACTGGGTGCTTCCTACATGTAGTGTCTGTGTTTCCACAGACACTTAGGTTAGAAAGGCCCCTCAGCACTTGCATTCTGACAACAGCTGAGGTTTGATGTCTGCCCAGCCCCTGCCAAGGGTCGTCCTCAGTTGCTTCCCTCCTCAGTTCAGGTGTCAGCTCAAATTACCTCCTTGGAGGGGCTCTTCCTGTCCCCCCAAATAGTCAGCTTTCCCCACCCAGCCCACGCCACCCATAGCATGCTCTTTTATTTTCTTTGGGGGACTTACTGGCATTGGATTTTCCTGTGCTCTTTACTGGCCAACATCTTTGCTGTGTGTTCACCACTATGTGACTCTGCCCAGGACAGGGCCCTGCACACAGCACACATCTGTAAGTCAGTCTTACTCGACTCTGTCTGCTGTCTAACTTGGAGTAACTCTGGTGACAGGGAGGCTGGGCTGAAGGAGCTAGACTTTCCTCCTTGACCATTGCAGACTGCACCCCATCCTCCATCCTTAGCCCAGACTGTCTCCAGGCTGCATCAGGCCCGCGAGGAGCACAGCCTACCTTGAGGAAGTTCGGCAGCTCTTTTTTCACCAGCTGTTTCAGTTCTTTCTGGTTGAGTTTGTCCGGGTGCTCCAGCCGCACAGAGTACTGGTGGAAGATGTTGATGATGGTCTCAATGCTGCATTCCATCTGTGACAGCTGGTCCGCCATCTTCCTGCACTCTTGTCTGCAAAGTGGAGATGCAGGGGTTCAGGTGCTTAGAAGAAAAGGCTGTTGAGCTTCCCTGACACCTCCCACAGGCTGCCCATAGGAACAGAAGGGGAAACACAGAAGTAAAAGAAAGAACGGCTCCAGGTGATTTGAGAGAAGATGCTGCCCTACACATGGAAGGGATGGTTTTAGAATATCTGGAAAATGCCAAAAAGCAGTGCAGTTGAGGACAAGAGGCTCCAGCAGAATATGAGCCAAGAAAATGTGAGGAAATTTTGATTAATCGAGGAGGGCTTCCAGGAGGAGGCCTTGGAAAGAAGATGGGTGGGGGGGGGGAAGTAAAGAAAGAGTTGGCAGGCAGGCTCCTGCCTGTGGAAGCTGATGGCTCACTTACCTGCCAAGGAGCCACACAACGGGATTTGACAGCACCCTGTGTGTCCAACATTTATAGGCAGCCCCTGGCCGGATAGTCAGCTCTCGCGGGAAGATTGCTTCACAGGTGAGCAGTGTGGTAACCCTGAGTTGGGCT
>Domestic_cat_H2_CONTROL
TGGCTTGGAGGAAGACTTTATTTTGCTCCTTCTTCCCAGTCCCCCAGCTAAGGTAGTTTGGCATGGCCACCCTGTGACCCTAGTTGGGTGGGGGAAGGGTGTCCTGGCCTCCTGATTAGTGGCTGTGGCCATGGCCACCATGGCTATGGCCGTGGCCACCATGGCTATGGCAGTGGCTCTGGCCACCTTCCCCAAAGCCTGGTCCATGGCTGTGGCCTTCTCCTTCAGGGGCATTCTTATGCATTTCCTCATGGGAGGCTACCGCCAGCCTGCCCACCAGGATGGAGAACTCCTTGAAGTCCAGCTCCTTGTCTCCATTTGTGTCCAGGTCCTCCATGATCTTGTTTATGACAGTGTCATTCTTCTTCTCCTTCTGTGGCTGGGGGAGACATGGCAGTCAGGGCTGGGTGTGGCCAGCGTTAGGGACAGGGAGCTCAGCAAATGACCCTAGGCAAAGCTACAGGGAAGCCTGACCCCTGGGCCTCAGGTATAAAATTGAAAATGACCATGGACTGATGCCCACAGGGTAGCAGATGCTGAGCACGCTTTGGACACGTTCTGATTTAGTCTGCATACAACCTGGGCACTACAATTCTCTCCATTTTACAGAAGAACTGAGGTCAAGTGACTTGCTTGAGGTCACACAATTAGTATGTACAGAAATGTCACCTCATTGGTCTTTATAACAAGTCTAGCAGGTGGACTTCGTCTCTTCTTTGAGGAAGACTTGAGGAAACTGACTTAGAAAAGGACAGCTGGTTTTTGCAGACTGAGGAGGGTTGGGAGCCACAGAGTGGAAATGAGCCCTGTCCCTCCACCTGTCCATCCTGCTCCCTCCCCTTTCACCTCCCTTCCCTCTCTAGGTCACTCATTTGGGGCATGCGTCTGCATTTTAACCTGCATAGTAGGGAAACCCCTGAGGAAAGCAAGGTGGGGACAGAGGGCAGTGTTGGCTCTCCATTGACCCCACAGGGTGCGATGAAGTAGCCAGGGCAAGGGAGGGTTCAGGCAGGGCAGAAGAGAGCTTCAGTTGGTCCCACCCACTGGCTGGGGTAGCTTAGCCAAGTCCCCTCCTGGGACCCAGTGCCCAGCTCTGTTCCCAGACCCTTCCCACTCCTGCAGTGCTCCCACACAGCCCTCTTTCTGCCCTTCTCCCATGCCCGGCCAGAGCACTCACTCTGGAGCAGCTGCTTGGCTGGGTCCCAGCTTCTCCTCCTGGACTACCACTCTGCTTCTGGCAGAGTACGAAGGAGGTGGGTGGTGGGGCAGGCATAGGAGTCACACTGAGGAGACCCTCATCCCATGAACTCTTGGCTATATTGTTTCTTGTTTATCCTGACCTGGCACCCTTCTTCCCAGTGTCTTATGCACCTTGACCCAGTGTCAGCATCCCCACTACTGACTACTGAAGTGGGGTGAGGCTTCAGGGAAGGCTGCCACTGGCTCTAGGAATAGAACTGAGGCTGGGAGTCAGGGTTTTCACCCTTCTTGGTCCAGGTCTCTGTACCCCAAGTCCCCGATCTTATAAAGAAACTGAAAGATCAAGTGGAACTAATCCTTTTTTCCTAGAATTGCATTATTTTCAGATCAGGGAATAAATGACCATGTTACTGAGTGCTTTGTGCCTGCCACTGCTCACTGGGTGCTTCCTACATGTAGTGTCTGTGTTTCCACGGACCCTTAGGTTAGAAAGGCCCCTCAGCCCTTGCATTCTGACAACAGCTGAGGTTTGGTGTCTGCCCAGCCTCTGCCTAGGGTCGTCCTCAGTTGCTTCCCTCCTCAGTTCAGGTGTCAGCTCAAATCACCTCCTTGGAGGGGCTCTTCCTGTCCACCCAAATAGTCAGCTTTCCCCACCCAGCCCACGCCACCCATAGCATGCTCTCTTATTTTCTTTGGGGGACTTACTGGCATTGGATTTTCCTGTGCTCTTTACTGGCCAACATCTTTGCTGTGTGTTCACCACTATGTGACTCTGCCAAGGACAGGGCCCTGCACACAGCACACATCTGTAAGTCAGTCTTGCTCGACTCTGTCTGCTGTCTAACTTGGAGTAACTCTGGTGACAGGGAGGCTGGGCTGAAAGAGCTAGACTTTCCTCCTTGACCATTGCAGACTGCACCCCATCCTCCATCCTTAGCCCAGACTGTCTCCAGGCTGCGTCAGGCCTGCGAGGAGCACAGCCTACCTTGAGGAAGTTCGGCAGCTCTTTTTCCACCAGCTGTTTCATTTCTTTCGGGTTGAGTTTGTCCGCGTGCCCCAGCCGCACAGAGTGCTGGTGGAAGATGTTGATGATGGTTTCAATGCTGCATTCCATCTGTGACAGCTGGTCCGCCATCTTCCTGCACTCTTGTCTGCAAAGTGGAGATGCAGGGGTTCAGGTGCTTAGAAGAAAAGGCTGCTGAGCTTCCCTGACACCTCCCACAGGCTGCCCATAGGAACAGAAGGGGAAACACAGAAGTAAAAGAAAGAACGGCTCCAGCTGATTTGAGAGGAGATGCTGCCCCACACATGGAAGGGATGGTTTTAGAATATCTGGAAAATGCCAAAAAGCAGTGCAGTTGAGGACAAGAGGCTCCAGCAGAATATGAGCCAAGAAAATGTGAGGAAATTTTGATTAATCGAGGAGGGCTTCCAGGAGGAGGCCTTGGAAAGAAGATGGGTGGGGGGGGGGAAGTAAAGAAAGAGTTGGCAGGCAGGCTCCTGCCTGTGGAAGCTGATGGCTCACTTACCTGCCAAGGAGCCACACAACGGGGTTTGACAGCACCCCGTGTGGCCAACATTTATAGGCAGCCCCTGGCCGGATAGTCAGCTCTCGCGGGAAGATTGCTTCACAGGTGAGCAGTGTGGTAACCCTGAGTTGGGCT
>Domestic_cat_H3
TGGCTTGGAGGAAGACTTTATTTTGCTCCCTGTTCCCAGTCCCCCAGCTAAGGCAGTTTGGCATGGCCACCCTGTGACCCTAGTTGGGTGGGGGAAGGGTGTCCTGGCCTCCTGATTAGTGGCTGTGGCCATGGCCACCATGGCTATGGCCGTGGCCACCGTGGCTATGGCAGTGGCTCTGGCCACCTTCCCCAAAGCCTGGCCCATGGCTGTGGCCTTCTCCTTCAGGGGCATTCTTATGCATTTCCTCATGGGAGGCTACCGTCAGCCTGCCCACCAGGATGGAGAACTCCTCGAAGTTCAGCTCCTTGTCTCCATTTGTGTCCAGGTCCTCCATGATCTTGTTTATGGCATTGTCATTCTTCTTCTGCTTCTGTGGGTGGGGGAGACATGGCAGTCAGGGCTGGGTGTGGCCAGCATTAGGGACAGGGAGCTCAGCAAATGACCCTAGGCAAAGCTACAGGGAAGCCTGGCCCCTGGGCCTCAGTTATAAAATTGAAAATGACCATGGATTGATGCCCACAGGGTAGCAGATGCTGAGCACGCTTTGGACACGTTCTGATTTAGTCTGCATACAACCTGGGCACTACAATTCTCTCCATTTTACAGAAGAACTGAGGTCAAGTGACTTGCTTGAGGCCACACAATTAGTATGTACAGAAATGTCACCTCATTGGTCTTTATAACAAGTCTAGCAGGTGGACTTGGTCTCTTCTTTGAGGAAGACTTGAGGAAACTGACTTAGAAAAGGACAGCTGGTTTTTGCAGACTGAGGAGGGTTGGGAGCCACAGAGTGGAAATGAGCCCTGTCCCTCCACCTGTCCATCCTGCTCTCTCCCCTTTCCCCTCCCTTCCCTCTCTAGGTCACTCATTTGGGACATGCATCTGCATTTTAACCTGCATAGTAGGGAAACCCCTGAGGAAAGCAAGGTGGGGACAGAGGGCAGTGTTGGCTCTCCATTGACCCCACAGGGTGCGATGAAGTAGCCAGGGCAAGGGAGGGTCCAGGCAGGGCAGAAGAGAGCTTCAGTTGGTCCCACCCACTGGCTGGGGTAGCTTAGCCAAGTTCCCTCCTGGGACCCGGTGCCCAGCTCTGTTCCCAGGCCCTTCCCACTCCTGCAGTGCTACCACACAGCCCTCTTTCTGCCCTTCTTCCATGCCTGGCCAGAGCACTCACTCTGGAGCAGCTGCTTGGCTGGGTCCCAGCTTCTCCTCCTGGACTACCACTCTGCTTCTGGCAGAGTACGAAGGAGGTGGGTGGTGGGGCAGGCATAGGAGTCACACTGAGGAGACCCTCATCCCATGAACTCTTGGCTATATTGTTTCTTGTTTATCCTGACCTGGCACCCTTCTTCCCAGTGTCTTATGCACCTTGACCCAGTGTCAGCATCCCCACTACTGACTACTGAAGTGGGGTGAGGCTTCAGGGAAGGCTGCCACTGGCTCTAGGAATAGAACTGAGGCTGGCAGTCAGGGTTTTCACCCTTCTTGGTCCAGGTCTCTGTACCCCAAGTCCCCGATCTTATAAAGAAACTGAAAGATCAAGTGGAACTAATCCTTTTTTCCTAGAATTGCGTTATTTTCAGATCAGGGAATAAATGAACATGTTACTGAGTGCTTTGTGCCTGCCACTGCTCACTGGGTGCTTCCTACATGTAGTGTCTGTGTTTCCACGGACACTTAGGTTAGAAAGGCCCCTCAGCACTTGCATTCTGACAACAGCTGAGGTTTGATGTCTGCCCAGCCCCTGCCAAGGGTCGTCCTCAGTTGCTTCCCTCCTCAGTTCAGGTGTCAGCTCAAATTACCTCCTTGGAGGGGCTCTTCCTGTCCCCCCAAATAGTCAGCTTTCCCCACCCAGCCCACGCCACCCATAGCATGCTCTTTTATTTTCTTTGGGGGACTTACTGGCATTGGATTTTCCTGTGCTCTTTACTGGCCAACATCTTTGCTGTGTGTTCACCACTATGTGACTCTGCCCAGGACAGGGCCCTGCACACAGCACACATCTGTAAGTCAGTCTTACTCGACTCTGTCTGCTGTCTAACTTGGAGTAACTCTGGTGACAGGGAGGCTGGGCTGAAGGAGCTAGACTTTCCTCCTTGACCATTGCAGACTGCACCCCATCCTCCATCCTTAGCCCAGACTGTCTCCAGGCTGCATCAGGCCCGCGAGGAGCACAGCCTACCTTGAGGAAGTTCGGCAGCTCTTTTTTCACCAGCTGTTTCAGTTCTTTCTGGTTGAGTTTGTCCGGGTGCCCCAGCCGCACAGAGTACTGGTGGAAGATGTTGATGATGGTCTCAATGCTGCATTCCATCTGTGACAGCTGGTCCGCCATCTTCCTGCACTCTTGTCTGCAAAGTGGAGATGCAGGGGTTCAGGTGCTTAGAAGAAAAGGCTGTTGAGCTTCCCTGACACCTCCCACAGGCTGCCCATAGGAACAGAAGGGGAAACACAGAAGTAAAAGAAAGAACGGCTCCAGGTGATTTGAGAGAAGATGCTGCCCTACACATGGAAGGGATGGTTTTAGAATATCTGGAAAATGCCAAAAAGCAGTGCAGTTGAGGACAAGAGGCTCCAGCAGAATATGAGCCAAGAAAATGTGAGGAAATTTTGATTAATCGAGGAGGGCTTCCAGGAGGAGGCCTTGGAAAGAAGATGGGTGGGGGGGGGGAAGTAAAGAAAGAGTTGGCAGGCAGGTTCCTGCCTGTGGAAGCTGATGGCTCACTTACCTGCCAAGGAGCCACACAACGGGATTTGACAGCACCCTGTGTGTCCAACATTTATAGGCAGCCCCTGGCCGGATAGTCAGTTCTCGCGGGAAGATTGCTTCACAGGTGAGCAGTGTGGTAACCCTGAGTTGGGCT
>Domestic_cat_H4
TGGCTTGGAGGAAGACTTTATTTTGCTCCCTGTTCCCAGTCCCCCAGCTAAGGCAGTTTGGCATGGCCACCCTGTGACCCTAGTTGGGTGGGGGAAGGGTGTCCTGGCCTCCTGATTAGTGGCTGTGGCCATGGCCACCATGGCTATGGCCGTGGCCACCGTGGCTATGGCAGTGGCTCTGGCCACCTTCCCCAAAGCCTGGCCCATGGCTGTGGCCTTCTCCTTCAGGGGCATTCTTATGCATTTCCTCATGGGAGGCTACCGTCAGCCTGCCCACCAGGATGGAGAACTCCTCGAAGTTCAGCTCCTTGTCTCCATTTGTGTCCAGGTCCTCCATGATCTTGTTTATGGCATTGTCATTCTTCTTCTGCTTCTGTGGGTGGGGGAGACATGGCAGTCAGGGCTGGGTGTGGCCAGCGTTAGGGACAGGGAGCTCAGCAAATGACCCTAGGCAAAGCTACAGGGAAGCCTGGCCCCTGGACCTCAGTTATAAAATTGAAAATGACCATGGATTGATGCCCACAGGGTAGCAGATGCTGAGCACGCTTTGGACACGTTCTGATTTAGTCTGCATACAACCTGGGCACTACAATTCTCTCCATTTTACAGAAGAACTGAGGTCAAGTGACTTGCTTGAGGTCACACAATTAGTATGTACAGAAATGTCACCTCATTGGTCTTTATAACAAGTCTAGCAGGTGGACTTGGTCTCTTCTTTGAGGAAGACTTGAGGAAACTGACTTAGAAAAGGACAGCTGGTTTTTGCAGACTGAGGAGGGTTGGGAGCCACAGAGTGGAAATGAGCCCTGTCCCTCCACCTGTCCATCCTGCTCTCTCCCCTTTCCCCTCCCTTCCCTCTCTAGGTCACTCATTTGGGACATGCATCTGCATTTTAACCTGCATAGTAGGGAAACCCCTGAGGAAAGCAAGGTGGGGACAGAGGGCAGTGTTGGCTCTCCATTGACCCCACAGGGTGCGATGAAGTAGCCAGGGCAAGGGAGGGTCCAGGCAGGGCAGAAGAGAGCTTCAGTTGGTCCCACCCACTGGCTGGGGTAGCTTAGCCAAGTTCCCTCCTGGGACCCGGTGCCCAGCTCTGTTCCCAGGCCCTTCCCACTCCTGCAGTGCTCCCACACAGCCCTCTTTCTGCCCTTCTTCCATGCCTGGCCAGAGCACTCACTCTGGAGCAGCTGCTTGGCTGGGTCCCAGCTTCTCCTCCTGGACTACCACTCTGCTTCTGGCAGAGTATGAAGGAGGTGGGTGGTGGGGCAGGCATAGGAGTCACACTGAGGAGACCCTCATCCCATGAACTCTTGGCTATATTGTTTCTTGTTTATCCTGACCTGGCACCCTTCTTCCCAGTGTCTTATGCACCTTGACCCAGTGTCAGCATCCCCACTACTGACTACTGAAGTGGGGCGAGGCTTCAGGGAAGGCTGCCACTGGCTCTAGGAATAGAACTGAGGCTGGGAGTCAGGGTTTTCACCCTTCTTGGTCCAGGTCTCTGTACCCCAAGTCCCCGATCTTATAAAGAAACTGAAAGATCAAGTGGAACTAATCCTTTTTTCCTAGAATTGCGTTATTTTCAGATCAGGGAATAAATGAACATGTTACTGAGTGCTTTGTGCCTGCCACTGCTCACTGGGTGCTTCCTACATGTAGTGTCTGTGTTTCCACAGACACTTAGGTTAGAAAGGCCCCTCAGCACTTGCATTCTGACAACAGCTGAGGTTTGATGTCTGCCCAGCCCCTGCCAAGGGTCGTCCTCAGTTGCTTCCCTCCTCAGTTCAGGTGTCAGCTCAAATTACCTCCTTGGAGGGGCTCTTCCTGTCCCCCCAAATAGTCAGCTTTCCCCACCCAGCCCACGCCACCCATAGCATGCTCTCTTATTTTCTTTGGGGGACTTACTGGCATTGGATTTTCCTGTGCTCTTTACTGGCCAACATCTTTGCTGTGTGTTCACCACTATGTGACTCTGCCCAGGACAGGGCCCTGCACACAGCACACATCTGTAAGTCAGTCTTGCTCGACTCTGTCTGCTGTCTAACTTGGAGTAACTCTGGTGACAGGGAGGCTGGGCTGAAGGAGCTAGACTTTCCTCCTTGACCATTGCAGACTGTACCCCATCCTCCATCCTTAGCCCAGACTGTCTCCAGGCTGCGTCAGGCCCGCGAGGAGCACAGTCTACCTTGAGGAAGTTCGGCAGCTCTTTTTTCACCAGCTGTTTCAGTTCTTCCGGGTTGAGTTTGTCCGGGTGCCCCAGCCGCACACAGTACTGGTGGAAGATGTTGATGATGGTCTCAATGCTGCATTCCATCTGTGACAGCTGGTCCGCCATCTTCCTGCACTCTTGTCTGCAAAGTGGAGATGCAGGGGTTCAGGTGCTTAGAAGAAAAGGCTGCTGAGCTTCCCTGACACCTCCCACAGGCTGCCCATAGGAACAGAAGGGGAAACACAGAAGTAAAAGAAAGAACGGCTCCAGGTGATTTGAGAGAAGATGCTGCCCTACACATGGAAGGGATGGTTTTAGAATATCTGGAAAATGCCAAAAAGCAGTGCAGTTGAGGACAAGAGGCTCCAGCAGAATATGAGCCAAGAAAATGTGAGGAAATTTTGATTAATCGAGGAGGGCTTCCAGGAGGAGGCCTTGGAAAGAAGATGGGTGGGGGGGGGGAAGTAAAGAAAGAGTTGGCAGGCAGGTTCCTGCCTGTGGAAGCTGATGGCTCACTTACCTGCCAAGGAGCCACACAACGGGATTTGACAGCACCCTGTGTGTCCAACATTTATAGGCAGCCCCTGGCCGGATAGTCAGCTCTCGCGGGAAGATTGCTTCACAGGTGAGCAGTGTGGTAACCCTGAGTTGGGCT
>Domestic_cat_H5
TGGCTTGGAGGAAGACTTTATTTTGCTCCCTCTTCCCAGTCCCCCAGCTAAGGTAGTTTGGCATGGCCACCCTGTGACCCTAGTTGGGTGGGGGAAGGGTGTCCTGGCCTCCTGATTAGTGGCTGTGGCCATGGCCACCATGGCTATGGCCGTGGCCACCGTGGCTATGGCAGTGGCTCTGGCCACCTTCCCCAAAGCCTGGTCCATGGCTGTGGCCTTCTCCTTCAGGGGCATTCTTATGCATTTCCTCATGGGAGGCTACCGCCAGCCTGCCCACCAGGATGGAGAACTCCTTGAAGTCCAGCTCCTTGTCTCCATTTGTGTCCAGGTCCTCCATGATCTTGTTTATGGCATTGTCATTCTTCTTCTGCTTCTGTGGGTGGGGGAGACATAGCAGTCAGGGCTGGGTGTGGCCAGCGTTAGGGACAGGGAGCTCAGCAAATGACCCTAGGCAAAGCTACAGGGAAGCCTGGCCCCTGGACCTCAGTTATAAAATTGAAAATGACCATGGATTGATGCCCACAGGGTAGCAGATGCTGAGCACGCTTTGGACACGTTCTGATTTAGTCTGCATACAACCTGGGCACTACAATTCTCTCCATTTTACAGAAGAACTGAGGTCAAGTGACTTGCTTGAGGTCACACAATTAGTATGTACAGAAATGTCACCTCATTGGTCTTTATAACAAGTCTAGCAGGTGGACTTCGTCTCTTCTTTGAGGAAGACTTGAAGAAACTGACTTAGAAAAGGACAGCTGGTTTTTGCAGACTGAGGAGGGTTGGGAGCCACAGAGTGGAAATGAGCCCTGTCCCTCCACCTGTCCATCCTGCTCTCTCCCCTTTCCCCTCCCTTCCCTCTCTAGGTCACTCATTTGGGACATGCATCTGCATTTTAACCTGCATAGTAGGGAAACCCCTGAGGAAAGCAAGGTGGGGACAGAGGGCAGTGTTGGCTCTCCATTGACCCCACAGGGTGCGATGAAGTAGCCAGGGCAAGGGAGGGTCCAGGCAGGGCAGAAGAGAGCTTCAGTTGGTCCCACCCACTGGCTGGGGTAGCTTAGCCAAGTTCCCTCCTGGGACCCGGTGCCCAGCTCTGTTCCCAGGCCCTTCCCACTCCTGCAGTGCTCCCACACAGCCCTCTTTCTGCCCTTCTTCCATGCCTGGCCAGAGCACTCACTCTGGAGCAGCTGCTTGGCTGGGTCCCAGCTTCTCCTCCTGGACTACCACTCTGCTTCTGGCAGAGTACGAAGGAGGTGGGTGGTGGGGCAGGCATAGGAGTCACACTGAGGAGACCCTCATCCCATGAACTCTTGGCTATATTGTTTCTTGTTTATCCTGACCTGGCACCCTTCTTCCCAGTGTCTTATGCACCTTGACCCAGTGTCAGCATCCCCACTACTGACTACTGAAGTGGGGTGAGGCTTCAGGGAAGGCTGCCACTGGCTCTAGGAATAGAACTGAGGCTGGGAGTCAGGGTTTTCACCCTTCTTGGTCCAGGTCTCTGTACCCCAAGTCCCCGATCTTATAAAGAAACTGAAAGATCAAGTGGAACTAATCCTTTTTTCCTAGAATTGCATTATTTTCAGATCAGGGAATAAATGACCATGTTACTGAGTGCTTTGTGCCTGCCACTGCTCACTGGGTGCTTCCTACATGTAGTGTCTGTGTTTCCACGGACCCTTAGGTTAGAAAGGCCCCTCAGCCCTTGCATTCTGACAACAGCTGAGGTTTGGTGTCTGCCCAGCCTCTGCCTAGGGTCGTCCTCAGTTGCTTCCCTCCTCAGTTCAGGTGTCAGCTCAAATCACCTCCTTGGAGGGGCTCTTCCTGTCCACCCAAATAGTCAGCTTTCCCCACCCAGCCCACGCCACCCATAGCATGCTGTCTTATTTTCTTTGGAGGACTTACTGGCATTGGATTTTCCTGTGCTCTTTACTGGCCAACATCTTTGCTGTGTGTTCACCACTATGTGACTCTGCCAAGGACAGGGCCCTGCACACAGCACACATCTGTAAGTCAGTCTTGCTCGACTCTGTCTGCTGTCTAACTTGGAGTAACTCTGGTGACAGGGAGGCTGGGCTGAAAGAGCTAGACTTTCCTCCTTGACCATTGCAGACTGCACCCCATCCTCCATCCTTAGCCCAGACTGTCTCCAGGCTGCGTCAGGCCTGCGAGGAGCACAGCCTACCTTGAGGAAGTTCAGCAGCTCTTTTTTCACCAGCTGTTTCATTTCTTTCTGGTTGAGTTTGTCCGCGTGCCCCAGCCGCACAGAGTACTGGTGGAAGATGTTGATGATGGTTTCAATGCTGCATTCCATCTGTGACAGCTGGTCCGCCATCTTCCTGCACTCTTGTCTGCAAAGTGGAGATGCAGGGGTTCAGGTGCTTAGAAGAAAAGGCTGCTGAGCTTCCCTGACACCTCCCACAGGCTGCCCATAGGAACAGAAGGGGAAACACAGAAGTAAAAGAAAGAACGGCTCCAGCTGATTTGAGAGGAGATGCTGCCCCACACATGGAAGGGATGGTTTTAGAATATCTGGAAAATGCCAAAAAGCAGTGCAGTTGAGGACAAGAGGCTCCAGCAGAATATGAGCCAAGAAAATGTGAGGAAATTTTGATTAATCGAGGAGGGCTTCCAGGAGGAGGCCTTGGAAAGAAGATGGGTGGGGGGGGGGAAGTAAAGAAAGAGTTGGCAGGCAGGCTCCTGCCTGTGGAAGCTGATGGCTCACTTACCTGCCAAGGAGCCACACAACGGGGTTTGACAGCACCCCGTGTGGCCAACATTTATAGGCAGCCCCTGGCCGGATAGTCAGCTCTCGCGGGAAGATTGCTTCACAGGTGAGCAGTGTGGTAACCCTGAGTTGGGCT
>Asiatic_wildcat_H2
TGGCTTGGAGGAAGACTTTATTTTGCTCCTTCTTCCCAGTCCCCCAGCTAAGGTAGTTTGGCATGGCCACCCTGTGACCCTAGTTGGGTGGGGGAAGGGTGTCCTGGCCTCCTGATTAGTGGCTGTGGCCATGGCCACCATGGCTATGGCCGTGGCCACCATGGCTATGGCAGTGGCTCTGGCCACCTTCCCCAAAGCCTGGTCCATGGCTGTGGCCTTCTCCTTCAGGGGCATTCTTATGCATTTCCTCATGGGAGGCTACCGCCAGCCTGCCCACCAGGATGGAGAACTCCTTGAAGTCCAGCTCCTTGTCTCCATTTGTGTCCAGGTCCTCCATGATCTTGTTTATGACAGTGTCATTCTTCTTCTCCTTCTGTGGCTGGGGGAGACATGGCAGTCAGGGCTGGGTGTGGCCAGCGTTAGGGACAGGGAGCTCAGCAAATGACCCTAGGCAAAGCTACAGGGAAGCCTGACCCCTGGGCCTCAGGTATAAAATTGAAAATGACCATGGACTGATGCCCACAGGGTAGCAGATGCTGAGCACGCTTTGGACACGTTCTGATTTAGTCTGCATACAACCTGGGCACTACAATTCTCTCCATTTTACAGAAGAACTGAGGTCAAGTGACTTGCTTGAGGTCACACAATTAGTATGTACAGAAATGTCACCTCATTGGTCTTTATAACAAGTCTAGCAGGTGGACTTCGTCTCTTCTTTGAGGAAGACTTGAGGAAACTGACTTAGAAAAGGACAGCTGGTTTTTGCAGACTGAGGAGGGTTGGGAGCCACAGAGTGGAAATGAGCCCTGTCCCTCCACCTGTCCATCCTGCTCCCTCCCCTTTCACCTCCCTTCCCTCTCTAGGTCACTCATTTGGGGCATGCGTCTGCATTTTAACCTGCATAGTAGGGAAACCCCTGAGGAAAGCAAGGTGGGGACAGAGGGCAGTGTTGGCTCTCCATTGACCCCACAGGGTGCGATGAAGTAGCCAGGGCAAGGGAGGGTTCAGGCAGGGCAGAAGAGAGCTTCAGTTGGTCCCACCCACTGGCTGGGGTAGCTTAGCCAAGTCCCCTCCTGGGACCCAGTGCCCAGCTCTGTTCCCAGACCCTTCCCACTCCTGCAGTGCTCCCACACAGCCCTCTTTCTGCCCTTCTCCCATGCCCGGCCAGAGCACTCACTCTGGAGCAGCTGCTTGGCTGGGTCCCAGCTTCTCCTCCTGGACTACCACTCTGCTTCTGGCAGAGTACGAAGGAGGTGGGTGGTGGGGCAGGCATAGGAGTCACACTGAGGAGACCCTCATCCCATGAACTCTTGGCTATATTGTTTCTTGTTTATCCTGACCTGGCACCCTTCTTCCCAGTGTCTTATGCACCTTGACCCAGTGTCAGCATCCCCACTACTGACTACTGAAGTGGGGTGAGGCTTCAGGGAAGGCTGCCACTGGCTCTAGGAATAGAACTGAGGCTGGGAGTCAGGGTTTTCACCCTTCTTGGTCCAGGTCTCTGTACCCCAAGTCCCCGATCTTATAAAGAAACTGAAAGATCAAGTGGAACTAATCCTTTTTTCCTAGAATTGCATTATTTTCAGATCAGGGAATAAATGACCATGTTACTGAGTGCTTTGTGCCTGCCACTGCTCACTGGGTGCTTCCTACATGTAGTGTCTGTGTTTCCACGGACCCTTAGGTTAGAAAGGCCCCTCAGCCCTTGCATTCTGACAACAGCTGAGGTTTGGTGTCTGCCCAGCCTCTGCCTAGGGTCGTCCTCAGTTGCTTCCCTCCTCAGTTCAGGTGTCAGCTCAAATCACCTCCTTGGAGGGGCTCTTCCTGTCCACCCAAATAGTCAGCTTTCCCCACCCAGCCCACGCCACCCATAGCATGCTCTCTTATTTTCTTTGGGGGACTTACTGGCATTGGATTTTCCTGTGCTCTTTACTGGCCAACATCTTTGCTGTGTGTTCACCACTATGTGACTCTGCCAAGGACAGGGCCCTGCACACAGCACACATCTGTAAGTCAGTCTTGCTCGACTCTGTCTGCTGTCTAACTTGGAGTAACTCTGGTGACAGGGAGGCTGGGCTGAAAGAGCTAGACTTTCCTCCTTGACCATTGCAGACTGCACCCCATCCTCCATCCTTAGCCCAGACTGTCTCCAGGCTGCGTCAGGCCTGCGAGGAGCACAGCCTACCTTGAGGAAGTTCGGCAGCTCTTTTTCCACCAGCTGTTTCATTTCTTTCGGGTTGAGTTTGTCCGCGTGCCCCAGCCGCACAGAGTGCTGGTGGAAGATGTTGATGATGGTTTCAATGCTGCATTCCATCTGTGACAGCTGGTCCGCCATCTTCCTGCACTCTTGTCTGCAAAGTGGAGATGCAGGGGTTCAGGTGCTTAGAAGAAAAGGCTGCTGAGCTTCCCTGACACCTCCCACAGGCTGCCCATAGGAACAGAAGGGGAAACACAGAAGTAAAAGAAAGAACGGCTCCAGCTGATTTGAGAGGAGATGCTGCCCCACACATGGAAGGGATGGTTTTAGAATATCTGGAAAATGCCAAAAAGCAGTGCAGTTGAGGACAAGAGGCTCCAGCAGAATATGAGCCAAGAAAATGTGAGGAAATTTTGATTAATCGAGGAGGGCTTCCAGGAGGAGGCCTTGGAAAGAAGATGGGTGGGGGGGGGGAAGTAAAGAAAGAGTTGGCAGGCAGGCTCCTGCCTGTGGAAGCTGATGGCTCACTTACCTGCCAAGGAGCCACACAACGGGGTTTGACAGCACCCCGTGTGGCCAACATTTATAGGCAGCCCCTGGCCGGATAGTCAGCTCTCGCGGGAAGATTGCTTCACAGGTGAGCAGTGTGGTAACCCTGAGTTGGGCT
>Black-footed_cat
TGGCTTGGAGGAAGACTTTATTTTGCTCCCTCCTCCCAGTCCCCCAGCTAAGGTAGTTTGGCATGGCCACCCTGTGATCCTAGTTGGGTGGGGGAAGGGTGTCCTGGCCTCCTGATTAGTGGCTGTGGCCATGGCCACCATGGCTATGGCCGTGGCCACCATGGCTATGGCAGTGGCTCTGGCCACCTTCCCCAAAGCCCGGTCCATGGCTGTGGCCTTCTCCTTCAGGGGCATTCTTATGCATTTCCTCATGGGAGGCTACCGCCAGCCTGCCCACCAGGATGGAGAACTCCTTGAAGTCCAGCTCCTTGTCTCCATTTGTGTCCAGGTCCTCCATGATCTTGTTTATGACATTGTCATTCTTCTTCTCCTTCTGTGGCTGGGGGAGACATGGCAGTCAGGGCTGGGTGTGGCCAGCGTTAGGGACAGGGAGCTCAGCAAATGACCCTAGGCAAAGCTACAGGGAAGCCTGGCCCCTGGGCCTCAGTTATAAAATTGAAAATGACCATGGACTGATGCCCACAGGGTAGCAGATGCTGAGCACGCTTTGGACACGTTCTGATTTAGTCTGCATACAACCTGGGCACTACAATTCTCTCCATTTTACAGAAGAACTGAGGTCAAGTGACTTGCTTGAGGTCACACAATTAGTATGTACAGAAATGTCACCTCATTGGTCTTTATAACAAGTCTAGCAGGTGGACTTCGTCTCTTCTTTGAGGAAGACTTGAGGAAACTGACTTAGAAAAGGACAGCTGGTTTTTGCAGATTGAGGAGGGTTGGGAGCCGCAGAGTGGAAATGAGCCCTGTCCCTCCACCTGTCCATCCTGCTCCTTCCCCTTTCACCTCCCTTCCCTCTCTATGTCACTCATTTGGGGCATGCGTCTGCATTTTAACCTGCATAGTAGGGAAACCCCTGAGGAAAGCAAGGTGGGGACAGAGGGCAGTGTTGGCTCTCCATTGACCCCACAGGGTGCGATGAAGTAGCCAGGGCAAGGGAGGGTTCAGGCAGGGCAGAAGAGAGCTTCAGTTGGTCCCACCCACTGGCTGGGGTAGCTTAGCCAAGTCCCCTCCTGGGACCCAGTGCCCAGCTCTGTTCCCAGACCCTCCCCACTCCTGCAGTGCTCCCACACAGCCCTCTTTCTGCCCTTCTCCCATGCCCGGCCAGAGCACTCACTCTGGAGCAGCTGCTTGGCTAGGTCCCAGCTTCTCCTCCTGGACTACCACTCTGCTTCTGGCAGAGTACGAAGGAGGTGGGTGGTGGGGCAGGCATAGGAGTCACACTGAGGAGACCCTCACCCCATGAACTCTTGGCTATATTGTTTCTTGTTTATCCTGACCTGGCACCCTTCTTCCCACTGTCTTATGCACCTTGACCCAGTGTCAGCATCCCCACTACTGACTACTGAAGTGGGGCGAGGCTTCAGGGAAGGCTGCCACTGGCTCTAGGAATAGAACTGAGGCTGGGACTCAGGGTTTTCACCCTTCTTGGTCCAGGTCTCTGTACCCCAAGTCCCCGATCTTATAAAGAAATGGAAAGATCAAGTGGAACTAATCCTTTTTTCCTAGAATTGTGTTATTTTCAGATCAGGGAATAAATGACCATGTTACTGAGTGCTTTGTGCCTGCCACTGCTCACTGGGTGCTTCCTACATGTAGTGTCTGTGTTTCCACGGACCCTTAGGTTAGAAAGGCCCCTCAGCCCTTGCATTCTGACAACAGCTGAGGTTTGGTGTCTGCCCAGCCTCTGCCTAGGGTCGTCCTCAGTTGCTTCCCTCCTCAGTTCAGGTGTCAGCTCAAATCACCTCCTTGGAGGGGCTCTTCCTGTCCACCCAAATAGTCAGCTTTCCCCACCCAGCCCACGCCACCCATAGCATGCTCTCTTATTTTCTTTGGGGGACTTACTGGCATTGGATTTTCCTGTGCTCTTTACTGGCCAACATCTTTGCTGTGTGTTCACCACTATGTGACTCTGCCAAGGACAGGGCCCTGCACACAGCACACATCTGTAAGTCAGTCTTGCTCGACTCTGTCTGCTGTCTAACTTGGAGTAACTCTGGTGACAGGGAGGCTGGGCTGAAAGAGCTAGACTTTCCTCCTTGACCATTGCAGACTGCACCCCATCCTCCATCCTTAGCCCAGACTGTCTCCAGGCTGCGTCAGGCCTGCGAGGAGCACAGCCTACCTTGAGGAAGTTCAGCAGCTCTTTTTTCACCAGCTGTTTCATTTCTTTCTGGTTGAGTTTGTCCGCGTGCCCCAGCCGCACAGAGTACTGGTGGAAGATGTTGATGATGGTTTCAATGCTGCATTCCATCTGTGACAGCTGGTCCGCCATCTTCCTGCACTCTTGTCTGCAAAGTGGAGATGCAGGGGTTCAGGTGCTTAGAAGAAAAGGCTGCTGAGCTTCCCTGACACCTCCCACAGGCTGCCCATAGGAACAGAAGGGGAAACACAGAAGTAAAAGAAAGAACGGCTCCAGCTGATTTGAGAGGAGATGCTGCCCCACACATGGAAGGGATGGTTTTAGAATATCTGGAAAATGCCAAAAAGCAGTGCAGTTGAGGACAAGAGGCTCCAGCAGAATATGAGCCAAGAAAATGTGAGGAAATTTTGATTAATCGAGGAGGGCTTCCAGGAGGAGGCCTTGGAAAGAAGATGGGG-GGGGGGGGGAAGTAAAGAAAGAGTTGGCAGGCAGGCTCCTGCCTGTGGAAGCTGATGGCTCACTTACCTGCCAAGGAGCCACACAACGGGGTTTGACAGCACCCCGTGT-GCCAACATTTATAGGCAGCCCCTGGCCGGATAGTCAGCTCTCGCGGGAAGATTGCTTCACAGGTGAGCAGTGTGGTAACCCTGAGTTGGGCT
>Jungle_cat
TGGCTTGGAGGAAGACTTTATTTTGCTCCCTCTTCCCAGTCCCCCAGCTAAGGCAGTTTGGCATGGCCACCCTGTGACCCTAGTTGGGTGGGGGAAGGGTGTCCTGGTCTCCTGATTAGTGGCTGTGGCCATGGCCACCATGGCTATGGCCGTGGCCACCGTGGCTATGGCAGTGGCTCTGGCCACCTTCCCCAAAGCCTGGCCCATGGCTGTGGCCTTCTCCTTCAGGGGCATTCTTATGCATTTCCTCATGGGAGGCTACCGCCAGCCTGCCCACCAGGATGGAGAACTCCTTGAAGTCCAGCTCCTTGTCTACATTTGTGTCCAGGTCCTCCATGATCTTGTTTATGACATTGTCATTCTTCTTCTCCTTCTGTGGGTGGGGGAGACATGGCAGTCAGGGCTGGGTGTGGCCAGCGTTAGGGAAAGGGAGCTCAGCAAATGACCCTAGGCAAAGCTACAGGGAAGCCTGGCCCCTGGGCGTCAGTTATAAAATTGAAAATGACCATGGACTGATGCCCACAGGGTAGCAGATGCTGAGCACGCTTTGGACATGTTCTGATTTAGTCTGCATACAACCTGGGCACTACAATTCTCTCCATTTTACAGAAGAACTGAGGTCAAGTGACTTGCTTGAAGTCACACAATTAGTATGTACAGAAATGTCACCTCATTGGTCTTTATAACAAGTCTAGCAGGTGGACTTCGTCTCTTCTTTGAGGAAGACTTGAGGAAACTGACTTAGAAAAGGACAGCTGGTTTTTGCAGATTGAGGAGGGTTGGGAGCCGCAGAGTGGAAATGAGCCCTGTCTCTCCACCTGTCCATCCTGCTCCCTCCCCTTTCACCTCCCTTCCCTCTCTAGGTCACTCATTTGGGGCATGCGTCTGCATTTTAACCTGCATAGTAGGGAAACCCCTGAGGAAAGCAAGGTGGGGACAGAGGGCAGTGTTGGCTCTCCATTGACCCCACAGGGTGCGATGAAGTAGCCAGGGCAAGGGAGGGTTCAGGCAGGGCAGAAGAGAGCTTCAGTTGGTCCCATCCACTGGCTGGGGTAGCTTAGCCAAGTCCCCTCCTGGGACCCAGTGCCCAGCTCTGTTCCCAGACCCTTCCCACTCCTGCAGTGCTCCCACACAGCCCTCTTTCTGCCCTTCTCCCATGCCCGGCCAGAGCACTCACTCTGGAGCAGCTGCTTGGCTGGGTCCCAGCTTCTCCTCCTGGACTACCACTCTGCTTCTGGCAGAGTACGAAGGAGGTGGGTGGTAGGGCAGGCATAGGAGTCACACTGAGGAGACCCTCACCCCATGAACTCTTGGCTATATTGTTTCTTGTTTATCCTGACCTGGCACCCTTCTTCCCAGTGTCTTATGCACCTTGACCCAGTGTCAGCATCCCCACTACTGACTACTGAAGTGGGGCGAGGCTTCAAGGAAGGCTGTCACTGGCTCTAGGAATAGAACTGAGGCTGGGACTCAGGGTTTTCACCCTTCTTGGTCCAGGTCTCTGTACCCCAAGTCCCCGATCTTATAAAGAAACGGAAAGATCAAGTGGAACTAATCCTTTTTTCCTAGAATTGTGTTATTTTCAGATCAGGGAATAAATGACCATGTTACTGAGTGCTTTGTGCCTGCCACTGCTCACTGGGTGCTTCCTACATGTAGTGTCTGTGTTTCCACGGACCCTTAGGATAGAAAGGCCCCTCAGCCCTTGCATTCTGACAACAGCTGAGGTTTGGTGTCTGCCCAGCCCCTGCCTAGGGTCGTCCTCAGTTGCTTCGCTCCTCAGTTCAGGTGTCAGCTCAAATCACCTCCTTGGAGGGGCTCTTCCTGTCCACCCAAATAGTCAGCTTTCCCCACCCAGCCCACGCCACCCATAGCATGCTCTCTTATTTTCTTTGGGGGACTTACTGGCATTGGATTTTCCTGTGCTCTTTACTGGCCAACATCTTTGCTGTGTGTTCACCACTATGTGACTCTGCCCAGGACAGGGCCCTGCACACAGCACACATCTGTAAGTCAGTCTTGCTCGACTCTGTCTGCTGTCTAACTTGGAGTAACTCTGGTGACAGGGAGGCTGGGCTGAAAGAGCTAGACTTTCCTCCTTGACCATTGCAGACTGCACCCCATCCTCCATCCTTAGCCCAGACTGTCTCCAGGCTGCGTCAGGCCCGCGAGGAGCACAGCCTACCTTGAGGAAGTTCAGCAGCTCTTTTTTCACCAGCTTTTTCATTTCTTTCTGGTTGAGTTTGTCCGGGTGCCCCAGCTGCACAGCGTACTGGTGGAAGATGTTGATGATGGTCTCAATGCTGCATTCCATCTGTGACAGCTGGTCCGCCATCTTCCTGCACTCTTGTCTGCAAAGTGGAGATGCAGGGGTTCAGGTGCGTAGAAGAAAAGGCTGCTGAGCTTCCCTGACACCTCCCACAGGCTGCCCATAGGAACAGAAGGGGAAACACAGAAGTAAAAGAAAGAACGGCTCCAGGTGATTTGAGAGAAGATGCTGCCCCACACATGGAAGGGATGGTTTTAGAATATCTGGAAAATGCCAAAAAGCAGTGCAGTTGAGGACAAGAGGCTCCAGCAGAATATGAGCCAAGAAAATGTGAGGAAATTTTGATTAATCGAGGAGGGCTTCCAGGAGGAGGCCTTGGAAAGAAGATGGGTGGGGGGGGGGAAGNAAAGAAAGAGTTGGCAGGCAGGCTCCTGCCTGTGGAAGCTGATGGCTCACTTACCTGCCAAGGAGCCACACAACGGGGTTTGACAGCACCCCGTGT-GCCAACATTTATAGGCAGCCCCTGGCCAGATAGTCAGCTCTCGCGGGAAGATTGCTTCACAGGTGAGCAGTGTGGTAACCCTGAGTTGGGCT
>Asiatic_wildcat_H3
TGGCTTGGAGGAAGACTTTATTTTGCTCCCTCTTCCCAGTCCCCCAGCTAAGGTAGTTTGGCATGGCCACCCTGTGACCCTAGTTGGGTGGGGGAAGGGTGTCCTGGCCTCCTGATTAGTGGCTGTGGCCATGGCCACCATGGCTATGGCCGTGGCCACCGTGGCTATGGCAGTGGCTCTGGCCACCTTCCCCAAAGCCCGGTCCATGGCTGTGGCCTTCTCCTTCAGGGGCATTCTTATGCATTTCCTCATGGGAGGCTACCGCCAGCCTGCCCACCAGGATGGAGAACTCCTTGAAGTCCAGCTCCTTGTCTCCATTTGTGTCCAGGTCCTCCATGATCTTGTTTATGGCATTGTCATTCTTCTTCTGCTTCTGTGGGTGGGGGAGACATGGCAGTCAGGGCTGGGTGTGGCCAGCGTTAGGGACAGGGAGCTCAGCAAATGACCCTAGGCAAAGCTACAGGGAAGCCTGGCCCCTGGACCTCAGTTATAAAATTGAAAATGACCATGGATTGATGCCCACAGGGTAGCAGATGCTGAGCACGCTTTGGACACGTTCTGATTTAGTCTGCATACAACCTGGGCACTACAATTCTCTCCATTTTACAGAAGAACTGAGGTCAAGTGACTTGCTTGAGGTCACACAATTAGTATGTACAGAAATGTCACCTCATTGGTCTTTATAACAAGTCTAGCAGGTGGACTTCGTCTCTTCTTTGAGGAAGACTTGAGGAAACTGACTTAGAAAAGGACAGCTGGTTTTTGCAGACTGAGGAGGGTTGGGAGCCACAGAGTGGAAATGAGCCCTGTCCCTCCACCTGTCCATCCTGCTCTCTCCCCTTTCCCCTCCCTTCCCTCTCTAGGTCACTCATTTGGGACATGCATCTGCATTTTAACCTGCATAGTAGGGAAACCCCTGAGGAAAGCAAGGTGGGGACAGAGGGCAGTGTTGGCTCTCCATTGACCCCACAGGGTGCGATGAAGTAGCCAGGGCAAGGGAGGGTCCAGGCAGGGCAGAAGAGAGCTTCAGTTGGTCCCACCCACTGGCTGGGGTAGCTTAGCCAAGTTCCCTCCTGGGACCCGGTGCCCAGCTCTGTTCCCAGGCCCTTCCCACTCCTGCAGTGCTCCCACACAGCCCTCTTTCTGCCCTTCTTCCATGCCTGGCCAGAGCACTCACTCTGGAGCAGCTGCTTGGCTGGGTCCCAGCTTCTCCTCCTGGACTACCACTCTGCTTCTGGCAGAGTACGAAGGAGGTGGGTGGTGGGGCAGGCATAGGAGTCACACTGAGGAGACCCTCATCCCATGAACTCTTGGCTATATTGTTTCTTGTTTATCCTGACCTGGCACCCTTCTTCCCAGTGTCTTATGCACCTTGACCCAGTGTCAGCATCCCCACTACTGACTACTGAAGTGGGGTGAGGCTTCAGGGAAGGCTGCCACTGGCTCTAGGAATAGAACTGAGGCTGGGAGTCAGGGTTTTCACCCTTCTTGGTCCAGGTCTCTGTACCCCAAGTCCCCGATCTTATAAAGAAACTGAAAGATCAAGTGGAACTAATCCTTTTTTCCTAGAATTGCATTATTTTCAGATCAGGGAATAAATGACCATGTTACTGAGTGCTTTGTGCCTGCCACTGCTCACTGGGTGCTTCCTACATGTAGTGTCTGTGTTTCCACGGACCCTTAGGTTAGAAAGGCCCCTCAGCCCTTGCATTCTGACAACAGCTGAGGTTTGGTGTCTGCCCAGCCTCTGCCTAGGGTCGTCCTCAGTTGCTTCCCTCCTCAGTTCAGGTGTCAGCTCAAATCACCTCCTTGGAGGGGCTCTTCCTGTCCACCCAAATAGTCAGCTTTCCCCACCCAGCCCACGCCACCCATAGCATGCTCTCTTATTTTCTTTGGGGGACTTACTGGCATTGGATTTTCCTGTGCTCTTTACTGGCCAACATCTTTGCTGTGTGTTCACCACTATGTGACTCTGCCAAGGACAGGGCCCTGCACACAGCACACATCTGTAAGTCAGTCTTGCTCGACTCTGTCTGCTGTCTAACTTGGAGTAACTCTGGTGACAGGGAGGCTGGGCTGAAAGAGCTAGACTTTCCTCCTTGACCATTGCAGACTGCACCCCATCCTCCATCCTTAGCCCAGACTGTCTCCAGGCTGCGTCAGGCCTGCGAGGAGCACAGCCTACCTTGAGGAAGTTCAGCAGCTCTTTTTTCACCAGCTGTTTCATTTCTTTCTGGTTGAGTTTGTCCGCGTGCCCCAGCCGCAGAGAGTACTGGTGGAAGATGTTGATGATGGTTTCAATGCAGCATTCCATCTGTGACAGCTGGTCCGCCATCTTCCTGCACTCTTGTCTGCAAAGTGGAGATGCAGGGGTTCAGGTGCTTAGAAGAAAAGGCTGCTGAGCTTCCCTGACACCTCCCACAGGCTGCCCATAGGAACAGAAGGGGAAACACAGAAGTAAAAGAAAGAACGGCTCCAGCTGATTTGAGAGGAGATGCTGCCCCACACATGGAAGGGATGGTTTTAGAATATCTGGAAAATGCCAAAAAGCAGTGCAGTTGAGGACAAGAGGCTCCAGCAGAATATGAGCCAAGAAAATGTGAGGAAATTTTGATTAATCGAGGAGGGCTTCCAGGAGGAGGCCTTGGAAAGAAGATGGGT-GGGGGGGGGAAGTAAAGAAAGAGTTGGCAGGCAGGCTCCTGCCTGTGGAAGCTGATGGCTCACTTACCTGCCAAGGAGCCACACAACGGGGTTTGACAGCACCCCGTGT-GCCAACATTTATAGGCAGCCCCTGGCCGGATAGTCAGCTCTCGCGGGAAGATTGCTTCACAGGTGAGCAGTGTGGTAACCCTGAGTTGGGCT
>Chinese_desert_cat
TGGCTTGGAGGAAGACTTTATTTTGCTCCCTCTTCCCAGTCCCCCAGCTAAGGTAGTTTGGCATGGCCACCCTGTGACCCTAGTTGGGTGGGGGAAGGGTGTCCTGGCCTCCTGATTAGTGGCTGTGGCCATGGCCACCATGGCTATGGCCGTGGCCACCGTGGCTATGGCAGTGGCTCTGGCCACCTTCCCCAAAGCCTGGTCCATGGCTGTGGCCTTCTCCTTCAGGGGCATTCTTATGCATTTCCTCATGGGAGGCTACCGCCAGCCTGCCCACCAGGATGGAGAACTCCTTGAAGTCCAGCTCCTTGTCTCCATTTGTGTCCAGGTCCTCCATGATCTTGTTTATGGCATTGTCATTCTTCTTCTGCTTCTGTGGGTGGGGGAGACATGGCAGTAAGGGCTGGGTGTGGCCAGCGTTAGGGACAGGGAGCTCAGCAAATGACCCTAGGCAAAGCTACAGGGAAGCCTGGCCCCTGGACCTCAGTTATAAAATTGAAAATGACCATGGATTGATGCCCACAGGGTAGCAGATGCTGAGCACGCTTTGGACACGTTCTGATTTAGTCTGCATACAACCTGGGCACTACAATTCTCTCCATTTTACAGAAGAACTGAGGTCAAGTGACTTGCTTGAGGTCACACAATTAGTATGTACAGAAATGTCACCTCATTGGTCTTTATAACAAGTCTAGCAGGTGGACTTCGTCTCTTCTTTGAGGAAGACTTGAGGAAACTGACTTAGAAAAGGACAGCTGGTTTTTGCAGACTGAGGAGGGTTGGGAGCCACAGAGTGGAAATGAGCCCTGTCCCTCCACCTGTCCATCCTGCTCTCTCCCCTTTCCCCTCCCTTCCCTCTCTAGGTCACTCATTTGGGACATGCATCTGCATTTTAACCTGCATAGTAGGGAAACCCCTGAGGAAAGCAAGGTGGGGACAGAGGGCAGTGTTGGCTCTCCATTGACCCCACAGGGTGCGATGAAGTAGCCAGGGCAAGGGAGGGTCCAGGCAGGGCAGAAGAGAGCTTCAGTTGGTCCCACCCACTGGCTGGGGTAGCTTAGCCAAGTTCCCTCCTGGGACCCGGTGCCCAGCTCTGTTCCCAGGCCCTTCCCACTCCTGCAGTGCTCCCACACAGCCCTCTTTCTGCCCTTCTTCCATGCCTGGCCAGAGCACTCACTCTGGAGCAGCTGCTTGGCTGGGTCCCAGCTTCTCCTCCTGGACTACCACTCTGCTTCTGGCAGAGTACGAAGGAGGTGGGTGGTGGGGCAGGCATAGGAGTCACACTGAGGAGACCCTCATCCCATGAACTCTTGGCTATATTGTTTCTTGTTTATCCTGACCTGGCACCCTTCTTCCCAGTGTCTTATGCACCTTGACCCAGTGTCAGCATCCCCACTACTGACTACTGAAGTGGGGTGAGGCTTCAGGGAAGGCTGCCACTGGCTCTAGGAATAGAACTGAGGCTGGGAGTCAGGGTTTTCACCCTTCTTGGTCCAGGTCTCTGTACCCCAAGTCCCCGATCTTATAAAGAAACTGAAAGATCAAGTGGAACTAATCCTTTTTTCCTAGAATTGCATTATTTTCAGATCAGGGAATAAATGACCATGTTACTGAGTGCTTTGTGCCTGCCACTGCTCACTGGGTGCTTCCTACATGTAGTGTCTGTGTTTCCACGGACCCTTAGGTTAGAAAGGCCCCTCAGCCCTTGCATTCTGACAACAGCTGAGGTTTGGTGTCTGCCCAGCCTCTGCCTAGGGTCGTCCTCAGTTGCTTCCCTCCTCAGTTCAGGTGTCAGCTCAAATCACCTCCTTGGAGGGGCTCTTCCTGTCCACCCAAATAGTCAGCTTTCCCCACCCAGCCCACGCCACCCATAGCATGCTCTCTTATTTTCTTTGGAGGACTTACTGGCATTGGATTTTCCTGTGCTCTTTACTGGCCAACATCTTTGCTGTGTGTTCACCACTATGTGACTCTGCCAAGGACAGGGCCCTGCACACAGCACACATCTGTAAGTCAGTCTTGCTCGACTCTGTCTGCTGTCTAACTTGGAGTAACTCTGGTGACAGGGAGGCTGGGCTGAAAGAGCTAGACTTTCCTCCTTGACCATTGCAGACTGCACCCCATCCTCCATCCTTAGCCCAGACTGTCTCCAGGCTGCGTCAGGCCTGCGAGGAGCACAGCCTACCTTGAGGAAGTTCAGCAGCTCTTTTTTCACCAGCTGTTTCATTTCTTTCTGGTTGAGTTTGTCCGCGTGCCCCAGCCGCACAGAGTACTGGTGGAAGATGTTGATGATGGTTTCAATGCTGCATTCCATCTGTGACAGCTGGTCCGCCATCTTCCTGCACTCTTGTCTGCAAAGTGGAGATGCAGGGGTTCAGGTGCTTAGAAGAAAAGGCTGCTGAGCTTCCCTGACACCTCCCACAGGCTGCCCATAGGAACAGAAGGGGAAACACAGAAGTAAAAGAAAGAACGGCTCCAGCTGATTTGAGAGGAGATGCTGCCCCACACATGGAAGGGATGGTTTTAGAATATCTGGAAAATGCCAAAAAGCAGTGCAGTTGAGGACAAGAGGCTCCAGCAGAATATGAGCCAAGAAAATGTGAGGAAATTTTGATTAATCGAGGAGGGCTTCCAGGAGGAGGCCTTGGAAAGAAGATGGGT-GGGGGGGGGAAGTAAAGAAAGAGTTGGCAGGCAGGCTCCTGCCTGTGGAAGCTGATGGCTCACTTACCTGCCAAGGAGCCACACAACGGGGTTTGACAGCACCCCGTGT-GCCAACATTTATAGGCAGCCCCTGGCCGGATAGTCAGCTCTCGCGGGAAGATTGCTTCACAGGTGAGCAGTGTGGTAACCCTGAGTTGGGCT
>Pallas_cat
TGGCTTGGAGGAAGACTTTATTTTGCTCCCTGTTCCCAGTCCCCCAGCTAAGGCAGTTTGGAATGGCCACCCTGTGACCCTAGTTGGGTGGGGGAAGGGTGTCCTGGCCTCCTGATTAGTGGCTGTGGCCATGGCCACCATGGCTATGGCCGTGGCCACCGTGGCTATGGCAGTGGCTCTGGCCACCTTCCCCAAAGCCTGGCCCATGGCTGTGGCCTTCTCCTTCAGGGGCATTCTTATGCATTTCCTCATGGGAGGCTACCGCCAGCCTGCCCACCAGGATGGAGAACTCCTCGAAGTCCAGCTCCTTGTCTCCATTTGTGTCCAGGTCCTCCATGATCTTGTTTATGGCATTGCCATTCTTTTTCTCCTTCTGTGGGTGGGGGAGACATGGCAGTCAGGGCTGGGTGTGGCCAGCGTTAGGGACAGGGAGCTCAGCAAATGACCCTAGGCAAAGCTACAGGGAAGCCTGGCCCCTGGGCCTCAGTTATAAAATTGAAAATGACCATGGACTGATGCCCACAGGGTAGCAGATGCTGAGCACGCTTTGGACACGTTCTGATTTAGTCTGCATACAACCTGGGCACTACAATTCTCTCCATTTTACAGAAGAACTGAGGTCAAGTGACTTGCTTGAGGTCACACAATTAGTATGTACAGAAATGTCACCTCATTGGTCTTTATAACAAGTCTAGCAGGTGGACTTCGTCTCTTCTTTGAGGAAGACTTGAGGAAACTGACTTAGAAAAGGACAGCTGGTTTTTGCAGATTGAGGAGGGTTGGGAGCCGCAGAGTGGAAATGAGCCCTGTCCCTCCACCTGTCCATCCTGCTCCCTCCCCTTTCGCCTCCCTTCCCTCTCTAGGTCACTCATTTGGGGCATGCATCTGCATTTTAACCTGCATAGTAGGGAAACCCCTGAGGAAAGCAAGGTGGGGACAGAGGGCAGTGTTGGCTCTCCATTGACCCCACAGGGTGTGATGAAGTAGCCAGGGCAAGGGAGGGTTCAGGCAGGGCAGAAGAGAGCTTCAGTTGGTCCCGCCCACTGGCTGGGGTAGCTTAGCCAAGTCCCCTCCTGGGACCCAGTGCCCAGCTCTGTTCCCAGACCCTTCCCACTCCTGCAGTGCTCCCACACAGCCCTCTTTCTGCCCTTCTCCCATGCCTGGCCAGAGCACTCACTCTGGAGCAGCTGCTTGGCTGGGTCCCAGCTTCTCCTCCTGGACTACCATTCTGCTTCTGGCAGAGTACGAAGGAGGTGGGTGGTGGGGCAGGCATAGGAGTCACACTGAGGAGACCCTCACCCCATGAACTCTTGGCTATATTGTTTCTTGTTTATCCTGACCTGGCACCCTTCTTCCCAGTGTCTTATGCACCTTGACCCAGTGTCAGCATCCCCACTACTGACTACTGAAGTGGGGCGAGGCTTCAGGGAAGGCTGCCACTGGCTCTAGGAATAGAACTGAGGCTGGGACTCAGGCTTTTCACCCTTCTTGGTCCAGGTCTCTGTACCCCAAGTCCCCGATCTTATAAAGAAACGGAAAGATCAAGTGGAACTAATCCTTTTTTCCTAGAAATGTGTTATTTTCAGACCAGGGAATAAATGACCATGTTACTGAGTGCTTTGTGCCTGCCACTGCTCACTGGGTGCTTCCTACATGTAGTGTCTGTGTTTCCACGGACCCTTAGGTTAGAAAGGCCCCTCAGCCCTTGCATTCTGACAACAGCTGAGGTTTGGTGTCTGCCCAGCCCCTGCCAAGGGTCGTCCTCAGTTGCTTCCCTCCTCAGTTCAGGTGTCAGCTCAAATCACCTCCTTGGAGGGGCTCTTCCTGTCCACCCAAATAGTCAGCTTTCCCCACCCAGCCCACGCCACCCATAGCATGCTCTCTTATTTTCTTTGGGGGACTTACTGGCATTGGATTTTCCTGTGCTCTTTACTGGCCAACATCTTTGCTGTGTGTTCACCACTATGTGACTCTGCCCAGGACAGGGCCCTGCACACAGCACACATCTGTAAGTCAGTCTTGCTCGACTCTGTCTGCTGTCTAACTTGGAGTAACTCTGGTGACAGGGAGGCTGGGCTGAAGGAGCTAGACTTTCCTCCTTGACCATTGCAGACTGCACCCCATCCTCCATCCTTAGCCCAGACTGTCTCCAGGCTGCGTCAGGCCTGCAAGGAGCACAGCCTACCTTGAGGAAGTTTGGCAGCTCTTTTTTCACCAGCTGTTTCATTTCTTTCTGGTTGAGTTTGTCCTGGTGCTTCAGCCACACAGCGTACTGGTGGAAGATGTTGATGATGGTCTCAATACTGCATTCCATCTGTGACAGCTGGTCCGCCATCTTCCTGCACTCTTGTCTGCAAAGTGGAGATGCAGGGGTTCAGGTGCTTAGAAGAAAAGGCTGCTGAGCTTCCCTGACACCTCCCACAGGCTGCCCATAGGAACAGAAGGGGAAACACAGAAGTAAAAGAAAGAACGGCTCCAGGTGATTTGAGAGAAGATGCTGCCCTACACATGGAAGGGATGGTTTTAGAATATCTGGAAAATGCCAAAAAGCAGTGCAGTTGAGGACAAGAGGCTCCAGCAGAATATGAGCCAAGAAAATGTGAGGAAATTTTGATTAATCGAGGAGGGCTTCCAGGAGGAGGCCTTGGAAAGAAGATGGGTGGGGGGGGGGTAGTAAAGAAAGAGTTGGCAGGCAGGCTCCTGCCTGTGGAAGCTGATGGCTCACTTACCTGCCAAGGAGCCACACAACGGGGTTTGACAGCACCATGTGT-GCCAACATTTATAGGCAGCCCCTGGCTGGATAGTCATCTCTCACGGGAAGATTGCTTCACAGGTGAGCAGTGTGGTAACCCTGAGTTGGGCT
>Cheetah
TGGCTTGGAGGAAGACTTTATTTTGCTCCCTGTTCCCAGTCCCCCAGCTAAGGCAGTTTGGCATGGCCACCCTGTGATCCTAGTTGGGTGGGGGAAGGGTGTCCTGGCCTCCTGTTTAGTGGCTGTGGCCATGGCCACCATGGCTATGGCCGTGGCCACCGTGGCTATGGCAGTGGCTCTGGCCACTTTCCCCAAAGCCTGGCCCATGGCTGTGGCCTTCTCCTTCAGGGGCATTCTTATGCATTTCCTCATGGGAGGCTACCGTCAGCCTGCCCACCAGGATGGAGAACTCCTCGAAGTCCAGCTCCTTGTCTCCATTTGTGTCCAGGTCCTCCATGATCTTGTTTATGGCATTGTCATTCTTCTTCTGCTTCTGTGGGTGGGGGAGACATGGCAGTCAGGGCTGGGTGTGGCCAGCATTAGGGACAGGGAGCTCAGCAAATGACCCTAGGCAAAGCTACAGGGAAGCCTGGCCCCTAGGCCTCAGTTATAAAATTGAAAATGACCATGGACTGATGCCCACAGGGTAGCAGATGCTGAGCACGCTTTGGACACGTTCTGATTTAGTCTGCATACAACCTGGGCACTACAATTCTCTCCATTTTACAGAAGAACTGAGGTCAAGTGACTTGCTTGAGGTCACACAATTAGTATGTACAGAAATGTCACCCCATTGGTCTTTATAACAAGTCTAGCAGGTGGACTTTGTCTCTTCTTTGAGGAAGACTTGAGGAAACTGACTTAAAAAAGGACAGCTGGTTTTTGCAGATTGAGGAGGGTTGGGAGCCGCAGAGTGAAAATGAGCCCTGTCCCTCCACCTGTCCATCCTGCTCCCTCCCCTTTCACCTCCCTTCTCTCTCTAGGTCACTCATTTGGGACATGCATCTGCATTTTAACCTGCATAGTAGGGAAACCCCTGAGGAAAGCAAGGTGGGGACAGAGGGCAGTGTTGGCTCTCCATGGACCCCACAGGGTGCGATGAAGTAGCCAGGGCAAGGGAGGGTTCAGGCAGGGCAGAAGAGAGCTTCAGTTGGTCCCACCCACTGGCTGGGGTAGCTTAGCCAAGTCCCCTCCTGGGACCCGGTGCCCAGCTCTGTTCCCAGGCCCTTCCCACTCCTGCAGTGCTCCCATACAGCCCTCTTTCTGCCCTTCTCCCATGCCCGGCCAGAGCACTCACTCTGGAGCAGCTGCTTGGCTGGGTCCCAGCTTCTCCTCCTGGACTACCACTCTGCTTCTGGCAGAGTACGAAGGAGGTGGGTGGTGGGGCAGGCATAGGAGTCACACTGAGGAGATCCTCACCCCATGAACTCTTGGCTATATTGTTTCTTGTTTATCCTGACCTGGCACCCTTCTTCCCAGTGTCTTATGCACCTTGACCCAGTGTCAGCATCCCCACTACTGACTACTGAAGTGGAGCGAGGCTTCAGGGAAGGCTGCCACTGGCTCTAAGAATAGAACTGAGGCTGGGAATCAGGCTTTTCACCCTTCTTGGTCCAGGTCTCTGTACCCCAAGTCCCCGATCTTATAAAGAAACTGAAAGATCAAGTGGAACTAATCCTTTTTTCCTAGAATTGCGTTATTTTCAGATCAGGGAATAAATGAACATGTTACTGAGTGCTTTGTGCCTGCCACTGCTCACTGGGTGCTTCCTACATGTAGTGTCTGTGTTTTCACGGACACTTAGGTTAGAAAGGCCCCTCAGCCCTTGCATTCTGACAACAGCTGAGGTTTGGTGTCTGCCCAGCCCCTGCCAAGGGTCGTCCTCAGTTGCTTCCCTCCTCAGTTCAGGTGTCAGCTCAAATCACCTCCTTGGGGGGGCTCGTCCTGTCCACCCAAATAGTCAGCTTTCCCCACCCAGCCCACGCCACCCATAGCATGCTCTCTTATTTTCTTTGGGGGACTTACTGGCATTGGATTTTCCTGTGCTCTTTACTGGCCAACATCTTTGCTGTGTGTTCACCACTATGTGACTCTGCCCAGGACAGGGCCCTGCACACAGCACACATCTGTAAGTCAGTCTTGCTCGACTCTGTCTGCTGTCTAACTTGGAGTAACTCTGGTGACAGGGAGGCTGGGCTGAAGGAGCTAGACTTTCCTTCTTGACCATTGCAGACTGCACCCCATCCTCCATCCTTAGCCCAGACTGTCTCCAGGCTGCGTCAGGCCCGCGAGGAGCACAGCCTACCTTGAGGAAGTTCGGCAGCTCTTTTTTCACCAGCTGTTTCATTTCCTTATGGTTGAGTTTGTCCGGGTGCGGCAGCCGCACAGAGTACTGGTGGAAGATGTTGATGATGGTCTCAATGCTGCATTCCATCTGTGACAGCTGGTCCGCCATCTTCCTGCACTCTTGTCTGCAAAGTGGAGATGCAGGGGTTCAGGTGCTTAGAAGAAAAGGCTGCTGAGCTTCCCTGACACCTCCCACAGGCTGCCCATAGGAACAGAAGGGGAAACACAGAAGTAAAAGAAAGAACGGCTCCAGGTGATTTGAGAGAAGATGCTGCCCCACACATGGAAGGGATGGTTTTAGAATATCTGGAAAATGCCAAAAAGCAGTGCAGTTGAGGACAAGAGGCTCCAGCAGAATATGAGCCAAGAAAACGTGAGGAAATTTTGATTAATCGAGGAGGGCTTCCAGGAGGAGGCCTTGGAAAGAAGATGGGTGGGGAGTGGGAAGTAAAGAAAGAGTTGGCAGGCAGGCTCCTGCCTGTGGAAGCTGATGGCTCACTTACCTGCCAAGGAGCCACACAACGGGGTTTGACAGCACCCCGTGT-GCCAACATTTATAGGCAGCCCCTGGCCGGATAGTCAGCTCTCGCGGGAAGATTGCTTCACAGGTGAGCAGTGTGGTAACCCTGAGTTGGGCT
>Canada_lynx
TGGCTTGGAGGAAGACTTTATTTTGCTCCCTGTTCCCAGTCCCCCAGCTAAGGCAGTTTGGCATGGCCACCCTGTGACCCTAGTTGGGTGGGGGAAGGGTGTCCTGGCCTCCTGATTAGTGGCTGTGGCCATGGCCACCATGGCTATGGCCGTGGCCACCGTGGCTATGGCAGTGGCTCTGGCCACCTTCCCCAAAGCCTGGCCCATGGCTGTGGCCTTCTCCTTCAGGGGCATTCTTATGCATTTCCTCATGGGAGGCTACCGTCAGCCTGGCCACCAGGATGGAGAACTCCTCGAAGTCCAGCTCCTTGTCTCCATTTGTGTCCAGGTCCTCCATGATCTTGTTTATGGCATTGTCATTCTTCTTCTGCTTCTGTGGGTGGGGGAGACATGGCAGTCAGGGCTGGGTGTGGCCAGCGTTAGGGACAGGGAGCTCAGCAAATGACCCTAGGCAAAGCTACAGGGAAGCCTGGCCCCTGGGCCTCAGTTATAAAATTGAAAATGACCATGGACTGATGCCCACAGGGTAGCAGATGCTGAGCACGCTTTGGACACGTTCTGATTTAGTCTGCATGCAACCTGGGCACTACAATTCTCTCCATTTTACAGAAGAACTGAGGTCAAGTGACTTGCTCGAGGTCACACAATTAGTATGTACAGAAATGTCACCCCATTGGTCTTTATAACAAGTCTAGCAGGTGGACTTCGTCTCTTCTTTGAGGAAGACTTGAGGAAACTGACTTAGAAAAGGACAGCTGGTTTTTGCAGATTGAGGAGGGTTGGGAGCCGCAGAGTGGAAATGAGCCCTGTCCCTCCACCTGTCCATCCTGCTCCCTCCCCTTTCGCCTCCCTTCCCTCTCTAGGTCACTCATTTGGGACATGCATCTGCATTTTAACCTGCATAGTAGGGAAACCCCTGAGGAAAGCAAGGTGGGGACAGAGGGCAGTGTTGGCTCTCCATTGACCCCACAGGGTGCGATGAAGTAGCCAGGGCAAGGGAGGGTTCAGGCAGGGCAGAAGAGAGCTTCAGTTGGTCCCACCCACTGGCTGGGGTAGCTTAGCCAAGTCCCCTCCTGGGACCCAGTGCCCAGCTCTGTTCCCAGACCCTTCCCACCCCTGCAGTGCTCCCACACAGCCTTCTTTCTGCCCTTTTCCCATGCCCGGCCAGAGCACTCACTCTGGAGCAGCTGCTTGGCTGGGTCCCAGCTTCTCCTCCTGGACTACCACTCTGCTTCTGGCAGAGTACGAAGGAGGTGGGTGGTGGGGCAGGCATAGGAGTCACACTGAGGAGATCCTCACCCCATGAACTCTTGGCTATATTGTTTCTTGTTTATCCTGACCTGGCACCCTTCTTCCCAGTGTCTTATGCACCTTGACCCAGTGTCAGCATCCCCACTACCGACTACTGAAGTGGGGCGAGGCTTCAGGGAAGGCTGCCACTGGCTCTAGGAATAGAACTGAGGCTGGGACTCAGGCTTTTCACCCTTCTTGGTCCAGGTCTCTGTACCCCAAGTCCCCGATCTTATAAAGAAACTGAAAGATCAAGTGGAACTAATCTTTTTTTCCTAGAATTGCGTTATTTTCAGATCAGGGAATAAATGAACATGTTACTGAGTGCTTTGTGCCTGCCACTGCTCACTGGGTGCTTCCTACATGTAGTGTCTGTGTTTCCACGGACACTTAGGTTAGAAAGGCCCCTCAGCCCTTGCATTCTGACAACAGCTGAGGTTTGATGTCTGCCCAGCCCCTGCCAAGGGTCGTCCTCAGTTGCTTCCCTCCTCAGTTCAGGTGTCAGCTCAAATCACCTCCTTGGAGGGGCTCTTCCTGTCCACCCAAATAGTCAGCTTTCCCCATCCAGCCCACGCCACCCATAGCATGCTCTCTTATTTTCTTTGGGGGACTTACTGGTATTGGATTTTCCTGTGCTCTTTACTGGCCAACATCTTTGCTGTGTGTTCACCACTATGTGACTCTGCCCAGGACAGGGCCCTGCACACAGCACACATCTGTAAGTCAGTCTTGCTCAACTCTGTCTGCTGTCTAACTTGGAGTAACTCTGGTGACAGGGAGGCTGGGCTGAAGGAGCTAGACTTTCCTCCTTGACCATTGCAGACTGCACCCCATCCTCCATCCTTAGCCCAGACTGTCTCCAGGCTGCGTCAGGCCCGCGAGGAGCACAGCCTACCTTGAGGAAGTTCGGCAGCTCTTTTTTCACCAGCTGTTTCATTTCTTTCTGGTTGAGTTTGTCCGGGTGCCCCAGCCGCACAGAGTACTGGTGGAAGATGTTGATGATGGTCTCAATGCTGCATTCCATCTGTGACAGCTGGTCCGCCATCTTCCTGCACTCTTGTCTGCAAAGTGGAGATGCAGGGGTTCAGGTGCTTAGAAGAAAAGGCTGCTGAACTTCCCTGACACCTCCCACAGGCTGCCCATAGGAACAGAAGGGGAAACACAGAAGTAAAAGAAAGAGCGGCTCCAGGTGATTTGAGAGAAGATGCTGCCCCACACATGGAAGGGATGGTTTTAGAATATCTGGAAAATGCCAAAAAGCAGTGCAGTTGAGGACAAGAGGCTCCAGCAGAATATGAGCCAAGAAAATGTGAGGAAATTTTGATTAATCGAGGAGGGCTTCCAGGAGGAGGCCTTGGAAAGAAGATGGGTGGGGGGGGGGAAGTAAAGAAAGAGTTGGCAGGCAGGCTCCTGCCTGTGGAAGCTGATGGCTCACTTACCTGCCAAGGAGCCACACAACGGGGTTTGACAGCACCCCGTGT-GCCAACATTTATAGGCAGCCCCTGGCCGGATAGTCAGCTCTCGCGGGAAGATTGCTTCACAGGTGAGCAGTGTGGTAACCCTGAGTTGGGCT
>Eurasian_lynx
TGGCTTGGAGGAAGACTTTATTTTGCTCCCTGTTCCCAGTCCCCCAGCTAAGGCAGTTTGGCATGGCCACCCTGTGACCCTAGTTGGGTGGGGGAAGGGTGTCCTGGCCTCCTGATTAGTGGCTGTGGCNATGGCCACAATGGCTATGGCCGTGGCCACCGTGGCTATGGCAGTGGCTCTGGCCACCTTCCCCAAAGCCTGGCCCATGGCTGTGGCCTTCTCCTTCAGGGGCATTCTTATGCATTTCCTCATGGGAGGCTACCGTCAGCCTGGCCACCAGGATGGAGAACTCCTCGAAGTCCAGCTCCTTGTCTCCATTTGTGTCCAGGTCCTCCATGATCTTGTTTATGGCATTGTCATTCTTCTTCTGCTTCTGTGGGTGGGGGAGACATGGCAGTCAGGGCTGGGTGTGGCCAGCGTTAGGGACAGGGAGCTCAGCAAATGACCCTAGGCAAAGCTACAGGGAAGCCTGGCCCCTGGGCCTCAGTTATAAAATTGAAAATGACCATGGACTGATGCCCACAGGGTAGCAGATGCTGAGCACGCTTTGGACACGTTCTGATTTAGTCTGCATGCAACCTGGGCACTACAATTCTCTCCATTTTACAGAAGAACTGAGGTCAAGTGACTTGCTCGAGGTCACACAATTAGTATGTACAGAAATGTCACCCCATTGGTCTTTATAACAAGTCTAGCAGGTGGACTTCGTCTCTTCTTTGAGGAAGACTTGAGGAAACTGACTTAGAAAAGGACAGCTGGTTTTTGCAGATTGAGGAGGGTTGGGAGCCGCAGAGTGGAAATGAGCCCTGTCCCTCCACCTGTCCATCCTGCTCCCTCCCCTTTCGCCTCCCTTCCCTCTCTAGGTCACTCATTTGGGACATGCATCTGCATTTTAACCTGCATAGTAGGGAAACCCCTGAGGAAAGCAAGGTGGGGACAGAGGGCAGTGTTGGCTCTCCATTGACCCCACAGGGTGCGATGAAGTAGCCAGGGCAAGGGAGGGTTCAGGCAGGGCAGAAGAGAGCTTCAGTTGGTCCCACCCACTGGCTGGGGTAGCTTAGCCAAGTCCCCTCCTGGGACCCAGTGCCCAGCTCTGTTCCCAGACCCTTCCCACCCCTGCAGTGCTCCCACACAGCCTTCTTTCTGCCCTTCTCCCATGCCCGGCCAGAGCACTCACTCTGGAGCAGCTGCTTGGCTGGGTCCCAGCTTCTCCTCCTGGACTACCACTCTGCTTCTGGCAGAGTACGAAGGAGGTGGGTGGTGGGGCAGGCATAGGAGTCACACTGAGGAGATCCTCACCCCATGAACTCTTGGCTATATTGTTTCTTGTTTATCCTGACCTGGCACCCTTCTTCCCAGTGTCTTATGCACCTTGACCCAGTGTCAGCATCCCCACTACCGACTACTGAAGTGGGGCGAGGCTTCAGGGAAGGCTGCCACTGGCTCTAGGAATAGAACTGAGGCTGGGACTCAGGCTTTTCACCCTTCTTGGTCCAGGTCTCTGTACCCCAAGTCCCCGATCTTATAAAGAAACTGAAAGATCAAGTGGAACTAATCTTTTTTTCCTAGAATTGCGTTATTTTCAGATCAGGGAATAAATGAACATGTTACTGAGTGCTTTGTGCCTGCCACTGCTCACTGGGTGCTTCCTACATGTAGTGTCTGTATTTCCACGGACACTTAGGTTAGAAAGGCCCCTCAGCCCTTGCATTCTGACAACAGCTGAGGTTTGATGTCTGCCCAGCCCCTGCCAAGGGTCGTCCTCAGTTGCTTCCCTCCTCAGTTCAGGTGTCAGCTCAAATCACCTCCTTGGAGGGGCTCTTCCTGTCCACCCAAATAGTCAGCTTTCCCCATCCAGCCCACGCCACCCATAGCATGCTCTCTTATTTTCTTTGGGGGACTTACTGGTATTGGATTTTCCTGTGCTCTTTACTGGCCAACATCTTTGCTGTGTGTTCACCACTATGTGACTCTGCCCAGGACAGGGCCCTGCACACAGCACACATCTGTAAGTCAGTCTTGCTCAACTCTGTCTGCTGTCTAACTTGGAGTAACTCTGGTGACAGGGAGGCTGGGCTGAAGGAGCTAGACTTTCCTCCTTGACCATTGCAGACTGCACCCCATCCTCCATCCTTAGCCCAGACTGTCTCCAGGCTGCGTCAGGCCCGCGAGGAGCACAGCCTACCTTGAGGAAGTTCGGCAGCTCTTTTTTCACCAGCTGTTTCATTTCTTTCTGGTTGAGTTTGTCCGGGTGCCCCAGCCGCACAGAGTACTGGTGGAAGATGTTGATGATGGTCTCAATGCTGCATTCCATCTGTGACAGCTGGTCCGCCATCTTCCTGCACTCTTGTCTGCAAAGTGGAGATGCAGGGGTTCAGGTGCTTAGAAGAAAAGGCTGCTGAACTTCCCTGACACCTCCCACAGGCTGCCCATAGGAACAGAAGGGGAAACACAGAAGTAAAAGAAAGAGCGGCTCCAGGTGATTTGAGAGAAGATGCTGCCCCACACATGGAAGGGATGGTTTTAGAATATCTGGAAAATGCCAAAAAGCAGTGCAGTTGAGGACAAGAGGCTCCAGCAGAATATGAGCCAAGAAAATGTGAGGAAATTTTGATTAATCGAGGAGGGCTTCCAGGAGGAGGCCTTGGAAAGAAGATGGGTGGGGGGGGGGAAGTAAAGAAAGAGTTGGCAGGCAGGCTCCTGCCTGTGGAAGCTGATGGCTCACTTACCTGCCAAGGAGCCACACAACGGGGTTTGACAGCACCCCGTGT-GCCAACATTTATAGGCAGCCCCTGGCCGGATAGTCAGCTCTCGCGGGAAGATTGCTTCACAGGTGAGCAGTGTGGTAACCCTGAGTTGGGCT
>Bobcat
TGGCTTGGAGGAAGACTTTATTTTGCTCCCTGTTCCCAGTCCCCCAGCTAAGGCAGTTTGGCATGGCCACCCTGTGACCCTAGTTGGGTGGGGGAAGGGTGTCCTGGCCTCCTGATTAGTGGCTGTGGCCATGGCCACCATGGCTATGGCCGTGGCCACCGTGGCTCTGGCAGTGGCTCTGGCCACCTTCCCCAAAGCCTGGCCCATGGCTGTGGCCTTCTCCTTCAGGGGCATTCTTATGCATTTCCTCATGGGAGGCTACCGTCAGCCTGCCCACCAGGATGGAGAACTCCTTGAAGTCCAGCTCCTTGTCTCCATTTGTGTCCAGGTCCTCCATGATCTTGTTTATGGCATTGTCATTCTTCTTCTGCTTCTGTGGGTGGGGGAGACATGGCAGTCAGGGCTGGGTGTGGCCAGCGTTAGGGACAGGGAGCTCAGCAAATGACCCTAGGCAAAGCTACAGGGAAGCCTGGCCCCTGGGCCTCAGTTATAAAATTGAAAATGACCATGGACTGATGCCCACAGGGTAGCAGATGCTGAGCACGCTTTGGACACGTTCTGATTTAGTCTGCATGCAACCTGGGCACTACAATTCTCTCCATTTTACNNNAGAACTGAGGTCAAGTGACTTGCTCGAGGTCACACAATTAGTATGTACAGAAATGTCACCCCATTGGTCTTTATAACAAGTCTAGCAGGTGGACTTCGTCTCTTCTTTGAGGAAGACTTGAGGAAACTGACTTAGAAAAGGACAGCTGGTTTTTGCAGATTGAGGAGGGTTGGGAGCCGCAGAGTGGAAATGAGCCCTGTCCCTCCACCTGTCCATCCTGCTCCCTCCCCTTTCGCCTCCCTTCCCTCTCTAGGTCACTCATTTGGGACATGCATCTGCATTTTAACCTGCATAGTAGGGAAACCCCTGAGGAAAGCAAGGTGGGGACAGAGGGCAGTGTTGGCTCTCCATTGACCCCACAGGGTGCGATGAAGTAGCCAGGGCAAGGGAGGGTTCAGGCAGGGCAGAAGAGAGCTTCAGTTGGTCCCACCCACTGGCTGGGGTAGCTTAGCCAAGTCCCCTCCTGGGACCCAGTGCCCAGCTCTGTTCCCAGACCCTTCCCACCCCTGCAGTGTTCCCACACAGCCCTCTTTCTGCCCTTCTCCCATGCCCGGCCAGAGCACTCACTCTGGAGCAGCTGCTTGGCTGGGTGCCAGCTTCTCCTCCTGGACTACCACTCTGCTTCTGGCAGAGTACGAAGGAGGTGGGTGGTGGGGCAGGCATAGGAGTCACACTGAGGAGATCCTCACCCCATGAACTCTTGGCTATATTGCTTCTTGTTTATCCTGACCTGGCACCCTTCTTCCCAGTGTCTTATGCACCTTGACCCAGTGTCAGCATCCCCACTACCGACTACTGAAGTGGGGCGAGGCTTCAGGGAAGGCTGCCACTGGCTCTAGGAATAGAACTGAGGCTGGGACTCAGGCTTTTCACCCTTCTTGGTCCAGGTCTCTGTACCCCAAGTCCCCGATCTTATAAAGAAACTGAAAGATCAAGTGGAACTAATCCTTTTTTCCTAGAATTGCGTTATTCTCAGATCAGGGAATAAATGAACATGTTACTGAGTGCTTTGTGCCTGCCACTGCTCACTGGGTGCTTCCTACATGTAGTGTCTGTGTTTCCACGGACACTTAGGTTAGAAAGGCCCCTCAGCCCTTGCATTCTGACAACAGCTGAGGTTTGATGTCTGCCCAGCCCCTGCCAAGGGTCGTCCTCAGTTGCTTCCCTCCTCAGTTCAGGTGTCAGCTCAAATCACCTCCTTGGAGGGGCTCTTCCTGTCCACCCAAATAGTCAGCTTTCCCCATCCAGCCCACGCCACCCATAGCATGCTCTCTTATTTTCTTTGGGGGACTTACTGGCATTGGATTTTCCTGTGCTCTTTACTGGCCAACATCTTTGCTGTGTGTTCACCACTATGTGACTCTGCCCAGGACAGGGCCCTGCACACAGCACACATCTGTAAGTCAGTCTTGCTCGACTCTGTCTGCTGTCTAACTTGGAGTAACTCTGGTGACAGGGAGGCTGGGCTGAAGGAGCTAGACTTTCCTCCTTGACCATTGCAGACTGCACCCCATCCTCCATCCTTAGCCCAGACTGTCTCCAGGCTGCGTCAGGCCCGCGAGGAGCACAGCCTACCTTGAGGAAGTTCGGCAGCTCTTTTTTCACCAGCTGTTTCATTTCTTTCTGGTTGAGTTTGTCCGGGTGCCCCAGCCGCACAGAGTACTGGTGGAAGATGTTGATGATGGTCTCAATGCTGCATTCCATCTGTGACAGCTGGTCCGCCATCTTCCTGCACTCTTGTCTGCAAAGTGGAGATGCACGGGTTCAGGTGCTTAGAAGAAAAGGCTGCTGAACTTCCCTGACACCTCCCACAGGCTGCCCATAGGAACAGAAGGGGAAACACAGAAGTAAAAGAAAGAACGGCTCCAGGTGATTTGAGAGAAGATGCTGCCCCACACATGGAAGGGATGGTTTTAGAATATCTGGAAAATGCCAAAAAGCAGTGCAGTTGAGGACAAGAGGCTCCAGCAGAATATGAGCCAAGAAAATGTGAGGAAATTTTGATTAATCGAGGAGGGCTTCCAGGAGGAGGCCTTGGAAAGAAGATGGGTGGGGGGGGGGAAGTAAAGAAAGAGTTGGCAGGCAGGCTCCTGCCTGTGGAAGCTGATGGCTCACTTACCTGCCAAGGAGCCACACAACGGGGTTTGACAGCACCCCGTGT-GCCAACATTTATAGGCAGCCCCTGGCCGGATAGTCAGCTCTCGCGGGAAGATTGCTTCACAGGTGAGCAGTGTGGTAACCCTGAGCTGGGCT
>Pampas_cat
TGGCTTGGAGGAAGACTTTATTTTGCTCCCTGTTCCCAGTCTCCCAGCTAAGGCAGTTTGGCATGGCCACCCTGTGACCCTAGTTGGGTGGGGGAAGGGTGTCCTGGCCTCCTGATTAGTGGCTGTGGCCATGGCCACCATGGCTATGGCCGTGGCCACCATGGCTATGGCAGTGGCTCTGGCCACCTTCCCCAAAGCCTGGCCCATGGCTGTGGCCTTCTCCTTCAGGGGCATTCTTATGCATTTCCTCATGGGAGGCTACCGTCAGCCTGCCCACCAGGATGGAGAACTCCTCGAAGTCCAGCTCCTTGTCTCCATTTGTGTCCAGGTCCTCCATGATCTTGTTTATGGCATTGTCATTCTTCTTCTGCTTCTGTGGGTGGGGGAGACGTGGCAGTCAGGGCTGGGTGTGGCCAGCGTTAGGGACAGGGAGCTCAGCAAATGACCCTAGGCAAAGCTACAGGGAAGTCTGGCCCCTGGGCCTCAGTTATAAAATTGAAAATGACCATGGACTGATGCCCACAGGGTAGCAGATGCTGAGCATGCTTTGGACACATTCTGATTTAGTCTGCATACAACCTGGGCACTACAATTCTCTCCATTTTACAGAAGAACTGAGGTCAAGTGACTTGCTTGAGGTCACACAATTAGTATGTATAGAAATGTCACCCCATTGGTCTTTATAACAAGTCTAGCAGGTGGACTTCGTCTCTTCTTTGAGGAAGACTTGAGGAAACTGACTTAGAAAAGGACAGCTGTTTTTTGCAGATTGAGGAGGGTTGGGAGCCGCAGAGTGGAAATGAGCCCTGTCCCTCCACCTGTCCATCCTGCTCCCTCCCCTTTCGCCTCCCTTCCCTCTCTAGGTCACTCATTTGGGACATGCATCTGCATTTTAACCTGCATAGTAGGGAAACCCCTGAGGAAAGCAAGGTGGGGACAGAGGGCAGTGTTGGCTCTCCATTGACCCCACAGGGTGCGATGAAGTAGCCAGGGCAAGGGAGGGTTCAGGCAGGGCAGAAGAGAGCTTCAGTTGGTCCCACCCACTGGCTGGGGTAGCTTAGCCAAGTCCCCTCCTGGGACCCAGTGCCCAGCTCTGTTCCCAGACCCTTCCCACTCCTGCAGTGCTCCCACACAGCCCTCTTTCTGCCCTTCTCCCATGCCCGGCCAGAGCACTCACTCTGGAGCAGCTGCTTGGCTGGGTCCAAGCTTCTCCTCCTGGACTACCACTCTGCTTCTGGCAGAGTACGAAGGAGGTGGGTGGTGGGGCAGGCATAGGAGTCACACTGAGGAGACCCTCACCCCATGAACTCTTGGCTATATTGTTTCTTGTTTATCCTGACCTGGCACCCTTCTTCCCAGTGTCTTATGCACCTTGACCCAGTGTCAGCATCCCCACTACTGACTACTGAAGTGGAGCGAGGCTTCAGGGAAGGCTGCCACTGGCTCTAGGAATAGAACTGAGGCTGGGACTCAGGCTTTTCACCCTTCTTGGTCCAGGTCTCTGTACCCCAAGTCCCCGATCTTATAAAGAAACTGAAAGATCAAGTGGAACTAATCCTTTTTTCCTAGAATTGCGTTATTTTCAGATCAGGGAATAAATGAACATGTTACTGAATGCTTTGTGCCTGCCACTGCTCACTGGGTGCTTCCTACATGTAGTGTCTGTATTTCCACGGATATTTAGGTTAAAAAGGCCCCTCAGCCCTTGCATTCTGACAACAGCTGAGGTTTGATGTCTGCCCAGCCCCTGCCAAGGGTCGTCCTCAGTTGCTTCCCTCCTCAGTTCAGGTGTCAGCTCAAATCACCTCCTTGGAGGGGCTCTTCCTGTCCACCCAAATAGTCAGCTTTCCTCACCCAGCCCACGCCACCCATAGCATGCTCTCTTATTTTCTTTGGGGGACTTACTGGCATTGGATTTTCCTGTGCTCTTTACTGGCCAACATCTTTGCTGTGTGTTCACCACTATGTGACTCTGCCCAGGACAGGGCCCTGCACACAGCACACGTCTGTAAGTCAGTCTTGCTTGACTCTGTCTGCTGTCTAACTTGGAGTAACTCTGGTGACAGGGAGGCAGGGCTGAAGGAGCTAGACTTTCCTCCTTGACCATTGCAGACTGCACCCCATCCTCCATCCTTAGCCCAGACTGTCTCCAGGCTGCGTCAGGCCCGCGAGGAGCACAGCCTACCTTGAGGAAGTTCGGCAGCTCTTTTTTCACCAGCTGTTTCATTTCTTTCTGGTTGAGTTTGTCCGGGTGCCCCAGCCGCACAGAGTACTGGTGGAAGATGTTGATGATGGTCTCAATGCTGCATTCCATCTGTGACAGCTGGTCCGCCATCTTCCTGCACTCTTGTCTGCAAAGTGGAGATGCAGGGGTTCAGGTGCTTAGAAGAAAAGGCTGCTGAGCTTCCCTGACACCTCCCACAGGCTGCCCATAGGAACAGAAGGGGAAACACAGAAGTAAAAGAAAGAACGGCTCCAGGTGATTTGACAGAAGATGCTGCCCCACACATGGAAGGGATGGTTTTAGAATATCTGGAAAATGCCAAAAAGCAGTGCAGTTGAGGACAAGAGGCTCCAGCAGAATATGAGCCAAGAAAATGTGAGGAAATTTTGATTAATCGAGGAGGGCTTCCAGGAGGAGGCCTTGGAAAGAAGATGGGTTGGGGGGGGGGAGTAAAGAAAGAGTTGGCAGGCAGGCTCCTGCCTGTGGAAGCTGATGGCTCACTTACCTGCCAAGGAGCCACACAATGGGATTTGACAGCACCCTGTGT-GCCAACATTTATAGGCAGCCCCTGGCTGGATAGTCAGCTCTCGCGAGAAGATTGCTTCACAGGTGAGCAGTGTGGTAACCCTGAGTTGGGCT
>Oncilla
TGGCTTGGAGGAAGACTTTATTTTGCTCCCTGTTCCCAGTCTCCCAGCTAAGGCAGTTTGGCATGGCCACCCTGTGACCCTAGTTGGGTGGGGGAAGGGTGTCCTGGCCTCCTGATTAGTGGCTGTGGCCATGGCCACCATGGCTATGGCCGTGGCCACCGTGGCTATGGCAGTGGCTCTGGCCACCTTCCCCAAAGCCTGGCCCATGGCTGTGGCCTTCTCCTTCAGGGGCATTCTTATGCATTTCCTCATGGGAGGCTACCGTCAGCCTGCCCACCAGGATGGAGAACTCCTCGAAGTCCAGCTCCTTGTCTCCATTTGTGTCCAGGTCCTCCATGATCTTGTTTATGGCATTGTCATTCTTCTTCTGCTTCTGTGGGTGGGGGAGACATGGCAGTCAGGGCTGGGTGTGGCCAGCGTTAGGGACAGGGAGCTCAGCAAATGACCCTAGGCAAAGCTACAGGGAAGCCTGGCCCCTGGGCCTCAGTTATAAAATTGAAAATGACCATGGACTGATGCCCACAGGGTAGCAGATGCTGAGCATGCTTTGGACACGTTCTGATTTAGTCTGCATACAACCTGGGCACTACAATTCTCTCCATTTTACAGAAGAACTGAGGTCAAGTGACTTGCTTGAGGTCACACAATTAGTATGTATAGAAATGTCACCCCATTGGTCTTTATAACAAGTCTAGCAGGTGGACTTCGTCTCTTCTTTGAGGAAGACTTGAGGAAACTGACTTAGAAAAGGACAGCTGTTTTTTGCAGATTGAGGAGGGTTGGGAGCCGCAGAGTGGAAATGAGCCCTGTCCCTCCACCTGTCCATCCTGCTCCCTCCCCTTTCGCCTCCCTTCCCTCTCTAGGTCACTCATTTGGGACATGCATCTGCATTTTAACCTGCATAGTAGGGAAACCCCTGAGGAAAGCAAGGTGGGGACAGAGGGCAGTGTTGGCTCTCCATTGACCCCACAGGGTGCGATGAAGTAGCCAGGGCAAGGGAGGGTTCAGGCAGGGCAGAAGAGAGCTTCAGTTGGTCCCACCCACTGGCTGGGGTAGCTTAGCCAAGTCCCCTCCTGGGACCCAGTGCCCAGCTCTGTTCCCAGACCCTTCCCACTCCTGCAGTGCTCCCACACAGCCCTCTTTCTGCCCTTCTCCCATGCCCGGCCAGAGCACTCACTCTGGAGCAGCTGCTTGGCTGGGTCCAAGCTTCTCCTCCTGGACTACCACTCTGCTTCTGGCAGAGTACGAAGGAGGTGGGTGGTGGGGCAGGCATAGGAGTCACACTGAGGAGACCCTCACCCCATGAACTCTTGGCTATATTGTTTCTTGTTTATCCTGACCTGGCACCCTTCTTCCCAGTGTCTTATGCACCTTGACCCAGTGTCAGCATCCCCACTACTGACTACTGAAGTGGAGCGAGGCTTCAGGGAAGGCTGCCACTGGCTCTAGGAATAGAACTGAGGCTGGGACTCAGGCTTTTCACCCTTCTTGGTCCAGGTCTCTGTACCCCAAGTCCCCGATCTTATAAAGAAACTGAAAGATCAAGTGGAACTAATCCTTTTTTCCTAGAATTGCGTTATTTTCAGATCAGGGAATAAATGAACATGTTACTGAATGCTTTGTGCCTGCCACTGCTCACTGGGTGCTTCCTACATGTAGTGTCTGTATTTCCACGGACATTTAGGTTAAAAAGGCCCCTCAGCCCTTGCATTCTGACAACAGCTGAGGTTTGATGTCTGCCCAGCCCCTGCCAAGGGTCGTCCTCAGTTGCTTCCCTCCTCAGTTCAGGTGTCAGCTCAAATCACCTCCTTGGAGGGGCTCTTCCTGTCCACCCAAATAGTCAGCTTTCCCCACCCAGCCCACGCCACCCATAGCATGCTCTCTTATTTTCTTTGGGGGACTTACTGGCATTGGATTTTCCTGTGCTCTTTACTGGCCAACATCTTTGCTGTGTGTTCACCACTATGTGACTCTGCCCAGGACAGGGCCCTGCACACAGCACACGTCTGTAAGTCAGTCTTGCTTGACTCTGTCTGCTGTCTAACTTGGAGTAACTCTGGTGACAGGGAGGCTGGGCTGAAGGAGCTAGACTTTCCTCCTTGACCATTGCAGACTGCACCCCATCCTCCATCCTTAGCCCAGACTGTCTCCAGGCTGCGTCAGGCCCGCGAGGAGCACAGCCTACCTTGAGGAAGTTCGGCAGCTCTTTTTTCACCAGCTGTTTCATTTCTTTCTGGTTGAGTTTGTCCGGGTGCCCCAGCCGCACAGAGTACTGGTGGAAGATGTTGATGATGGTCTCAATGCTGCATTCCATCTGTGACAGCTGGTCCGCCATCTTCCTGCACTCTTGTCTGCAAAGTGGAGATGCAGGGGTTCAGGTGCTTAGAAGAAAAGGCTGCTGAGCTTCCCTGACACCTCCCACAGGCTGCCCATAGGAACAGAAGGGGAAACACAGAAGTAAAAGAAAGAACGGCTCCAGGTGATTTGACAGAAGATGCTGCCCCACACATGGAAGGGATGGTTTTAGAATATCTGGAAAATGCCAAAAAGCAGTGCAGTTGAGGACAAGAGGCTCCAGCAGAATATGAGCCAAGAAAATGTGAGGAAATTTTGATTAATCGAGGAGGGCTTCCAGGAGGAGGCCTTGGAAAGAAGATGGGTTGGGGGGGGGGAGTAAAGAAAGAGTTGGCAGGCAGGCTCCTGCCTGTGGAAGCTGATGGCTCACTTACCTGCCAAGGAGCCACACAATGGGATTTGACAGCACCCTGTGT-GCCAACATTTATAGGCAGCCCCTGGCTGGATAGTCAGCTCTCGCGGGAAGATTGCTTCACAGGTGAGCAGTGTGGTAACCCTGAGTTGGGCT
>Geoffroys_cat
TGGCTTGGAGGAAGACTTTATTTTGCTCCCTGTTCCCAGTCTCCCAGCTAAGGCAGTTTGGCATGGCCACCCTGTGACCCTAGTTGGGTGGGGGAAGGGTGTCCTGGCCTCCTGATTAGTGGCTGTGGCCATGGCCACCATGGCTATGGCCGTGGCCACCGTGGCTATGGCAGTGGCTCTGGCCACCTTCCCCAAAGCCTGGCCCATGGCTGTGGCCTTCTCCTTCAGGGGCATTCTTATGCATTTCCTCATGGGAGGCTACCGTCAGCCTGCCCACCAGGATGGAGAACTCCTCGAAGTCCAGCTCCTTGTCTCCATTTGTGTCCAGGTCCTCCATGATCTTGTTTATGGCATTGTCATTCTTCTTATGCTTCTGTGGGTGGGGGAGACATGGCAGTCAGGGCTGGGTGTGGCCAGCGTTAGGGACGGGGAGCTCAGCAAATGACCCTAGGCAAAGCTACAGGGAAGCCTGGCCCCTGGGCCTCAGTTATAAAATTGAAAATGACCATGGACTGATGCCCACAGGGTAGCAGATGCTGAGCACGCTTTGGACACGTTCTGATTTAGTCTGCATACAACCTGGGCACTACAATTCTCTCCATTTTACAGAAGAACTGAGGTCAAGTGACTTGCTTGAGGTCATACAATTAGTATGTACAGAAATGTCACCCCATTGGTCTTTATAACAAGTCTAGCAGGTGGACTTCGTCTCTTCTTTGAGGAAGACTTGAGGAAACTGACTTAGAAAAGGACAGCTGTTTTTTGCAGATTGAGGAGGGTTGGGAGCCGCAGAGTGGAAATGAGCCCTGTCCCTCCACCTGTCCATCCTGCTCCCTCCCCTTTCGCCTCCCTTCCCTCTCTAGGTCACTCATTTGGGACATGCATCTGCATTTTAACCTGCATAGTAGGGAAACCCCTGAGGAAAGCAAGGTGGGGACAGAGGGCAGTGTTGGCTCTCCATTGACCCCACAGGGTGCGATGAAGTAGCCAGGGCAAGGGAGGGTTCAGGCAGGGCAGAAGAGAGCTTCAGTTGGTCCCACCCACTGGCTGGGGTAGCTTAGCCAAGTCCCCTCCTGGGACCCAGTGCCCAGCTCTGTTCCCAGACCCTTTTCACTCCTGCAGTGCTCCCACACAGCCCTCTTTCTGCCCTTCTCCCATGCCCGGCCAGAGCACTCACTCTGGAGCAGCTGCTTGGCTGGGTCCCAGCTTCTCCTCCTGGACTACCACTCTGCTTCTGGCAGAGTACGAAGGAGGTGGGTGGTGGGGCAGGCATAGGAGTCACACTGAGGAGACCCTCACCCCATGAACTCTTGGCTATATTGTTTCTTGTTTATCCTGACCTGGCACCCTTCTTCCCAGTGTCTTATGCACCTTGACCCAGTGTCAGCATCCCCACTACTGACTACTGAAGTGGAGCGAGGCTTCAGGGAAGGCTGCCACTGGCTCTAGGAATAGAACTGAGGCTGGGACTCAGGCTTTTCACCCTTCTTGGTCCAGGTCTCTGTACCCCAAGTCCCCGATCTTATAAAGAAACTGAAAGATCAAGTGGAACTAATCCTTTTTTCCTAGAATTGCGTTATTTTCAGATCAGGGAATAAATGAACATGTTACTGAGTGCTTTGTGCCTGCCACTGCTCACTGGGTGCTTCCTACATGTAGTGTCTGTATTTCCACGGACATTTAGGTTAGAAAGGCCCCTCAGCCCTTGCATTCTGACAACAGCTGAGGTTTGATGTCTGCCCAGCCCCTGCCAAGGGTCGTCCTCAGTTGCTTCCCTCCTCAGTTCAGGTGTCAGCTCAAATCACCTCCTTGGAGGGGCTCTTCCTGTCCACCCAAATTGTCAGCTTTCCCCACCCAGCCCACGCCACCCATAGCATGCTCTCTTATTTTCTTTGGGGGACTTACTGGCATTGGATTTTCCTGTGTTCTTTACTGGCCCACATCTTTGCTGTGTGTTCACCACTATGTGACTCTGCCCAGGACAGGGCCCTGCACACAGCACACGTCTGTAAGTCAGTCTTGCTCGACTCTGTCTGCTGTCTAACTTGGAGTAACTCTGGTGACAGGGAGGCTGGGCTGAAGGAGCTAGACTTTCCTCCTTGACCATTGCAGACTGCACCCCATCCTCCATCCTTAGTCCAGACTGTCTCCAGGCTGCGTCAGGCCCGCGAGGAGCACAGCCTACCTTGAGGAAGTTCGGCAGCTCTTTTTTCACCAGCTGTTTCATTTCTTTCTGGTTGAGTTTGTCCGGGTGCCCCAGCCGCACAGAGTACTGGTGGAAGATGTTGATGATGGTCTCAATGCTGCATTCCATCTGTGACAGCTGGTCCGCCATCTTCCTGCACTCTTGTCTGCAAAGTGGAGATGCAGGGGTTCAGGTGCTTAGAAGAAAAGGCTGCTGAGCTTCCCTGACACCTCCCACAGGCTGCCCATAGGAACAGAAGGGGAAACACAGAAGTAAAAGAAAGAACGGCTCCAGGTGATTTGACAGAAGATGCTGCCCCACACATGGAAGGGATGGTTTTAGAATATCTGGAAAATGCCAAAAAGCAGTGCAGTTGAGGACAAGAGGCTCCAGCAGAATATGAGCCAAGAAAATGTGAGGAAATTTTGATTAATCGAGGAGGGCTTCCAGGAGGAGGCCTTGGAAAGAAGATAGGTGGGGGGGGGGAAGTAAAGAAAGAGTTGGCAGGCAGGCTCCTGCCTGTGGAAGCTGATGGCTCACTTACCTGCCAAGGAGCCACACAACGGGATTTGACAGCACCCTGTGT-GCCAACATTTATAGGCAGCCCCTGGCTGGATAGTCAGCTCTCGCGGGAAGATTGCTTCACAGGTGAGCAGTGTGGTAACCCTGAGTTGGGCT
>Asian_golden_cat
TGGCTTGGAGGAAGACTTTATTTTGCTCCCTGTTCCCAGTCCCCCAGCTAAGGCAGTTTGGCATGGCCACCCTGTGACCCTAGTTGGGTGGGGGAAGGGTGTCCTGGCCTCCTGATTAGTGGCTGTGGCCATGGCCACCATGGCTATGGCCGTGGCCACCGTGGCTATGGCAGTGGCTCTGGCCACCTTCCCCAAAGCCTGGCCCATGGCTGTGGCCTTCTCCTTCAGGGGCATTCTTATGCATTTCCTCATGGGAGGCTACCGTCAGCCTGCCCACCAGGATGGAGAACTCCTTGAAGTCCAGCTCCTTGTCTCCATTTGTGTCCAGGTCCTCCATGATCTTGTTTATGGCATTGTCATTCTTCTTCTGCTTCTGTGGGTGGGGGAGACATGGCAGTCAGGGCTGGGTGTGTCCAGTGTTAGGGACAGGGAGCTCAGCAAATGACCCTAGGCAAAGCTACAGGGAAGCCTGGCCCCTGGGCCTCAGTTATAAAATTGAAAATGACCATGGACTGATGCCCACAAGGTAGCAGATGCTGAGCACACTTTGGACACGTTCTGATTTAGTCTGCATACAACCTGGGCACTACAATTCTCTCCATTTTACAGAAGAACTGAGGTCAAGTGACTCGCTTGAGGTCACACAATTAGTATGTACAGAAATGTCACCTCATTGGTCTTTATAACAAGTCTAGCAGGTGGACTTGGTCTCTTCTTTGAGGAAGACTTGAGGAAACTGACTTAGAAAAGGACAGCTGGTTTTTGCAGATTGAGGAGGGTTGGGAGCCGCAGAGTGGAAATGAGCCCTGTCCCTCCACCTGTCCATCCTGCTCCCTCCCCTTTCGCCTCCCTTCCCTCTCTAGGTCACTCATTTGGGACATGCATCTGCATTTTAACCTGCATAGTAGGGAAACCCCTGAGGAAAGCAAGGTGGGGACAGAGGGCAGTGTTGGCTCTCCATTGACCCCACAGGGTGCGATGAAGTAGCCAGGGCAAGGGAGAGTTCAGGTAGGGCAGAAGAGAGCTTCAGTTGGTCCCACCCACTGGCTGGGGTAGCTTAGCCAAGTACCCTCCTGGGACCCGGTGCCCAGCTCTGTTCCCAGACCCTTCCCACTCCTGCAGTGCTCCCACACAGCCCTCTTTCTGCCCTTCTCCCATGCCCGGCCAGAGCACTCACTCTGGAGTAGCTGCTTGGCTGGGTCCCAGCTTCTCCTCCTGGACTACCATTCTGTTTCTGGCAGAGTATGAAGGAGGTGGGTGGTGGGGCAGGCATAGGAGTCACACTGAGGAGATCCTCACCCCATGAACTCTTGGCTATATTATTTCTTGTTTATCCTGACCTGGCACCCTTCTTCCCAGTGTCTTATGCACCTTGACCCAGTGTCAGCATCCCCACTACTGACTACTGAAGTGGGGCGAGGCTTCAGGGAAGGCTGCCACTGGCTCTAGGAATAGAACTGAGGCTGGGACTCAGGCTTTTCACCCTTCTTGGTCCAGGTCTCTNTACCCCAAGTCCCCGATCTTATAAAGAAACTGAAAGATCAAGTGGAACTCATCCTTTTTTCCTAGAATTGCGTTATTTTCAGATCAGGGAATAAATGAACATGTTACTGAGTGCTTTGTGCCTGCCACTGCTCACTGGGTGCTTCCTACATGTAGTGTCTGTGTTTCCACGGACACTTAGGTTAGAAAGGCCCCTCAGCCCTTGCATTCTGACAATAGCTGAGGTTTGATGTCTGCCCAGCCCCTGCCAAGGGTCGTCCTCAGTTGCTTCCCTCCTCAGTTCAGGTGTCAGCTCAAATCACCTCCTTGGAGGGGCTCTTCCTGTCCACCCAAACAGTCAGCTTTCCCCACCCAGCCCACGCCACCCATAGCATGCTCTCTTATTTTCTTTGGGGGACTTACTGGCATTGGATTTTCCTGTGCTCTTTACTGGCCAACATCTTTGCTGTGTGTTCACCACTATGTGACTCTGCCCAGGACAGGGCCCTGCACACAGCACACATCTGTAAGTCAGTCTTGCTCGACTCTGTCTGCTGTCTAACTTGGAGTAACTCTGGTGACAGGGAGGCTGGGCTGAAGGAGCTAGACTTTCCTCCTTGACCATTGCAGACTGCACCCCATCCTCCATCCTTAGCCCAGACTGTCTCCAGGCTGCGTCAGGCCCGCGAGGAGCACAGCCTACCTTGAGGAAGTTCGGCAGCTCTTTTTTCACCAGCTGTTTCATTTCTTTCTGGTTGAGTTGGTCCGGGTGCCCCAGCCGCACAGAGTACTGGTGGAAGATGTTGATGATGGTCTCAATGCTGCATTCCATCTGTGACAGCTGGTCCGCCATCTTCCTGCACTCTTGTCTGCAAAGTGGAGATGCAGGGGTTCAGGTGCTTAGAAGAAAAGGCTGCTGAGCTTCCCTGACACCTCCCACAGGCTGCCCATAGCAACAGAAGGGGAAACACAGAAGTAAAAGAAAGAACGGCTCCAGGTGATTTGAGAGAAGATGCTGCCCCACACATGGAAGGGATGGTTTTAGAATATCTGGAAAATGCCAAAAAGCAGTGCAGTTGAGGACAAGAGGCTCCAGCAGAATATGAGCCAAGAAAATGTGAGGAAATTTTGATTAATCGAGGAGGGCTTCCAGGAGGAGGCCTTGGAAAGAAGATGGGTGGGGGGGGGGAAGTAAAGAAAGAGTTGGCAGGCAGGCTCCTGCCTGTGGAAGCTGATGGCTCACTTACCTGCCAAGGAGCCACACAACGGGGTTTGACAGCACCCCGTGT-GCCAACATTTATAGGCAGCCCCTGGCCGGATAGTCAGCTCTCGCGGGAAGATTGCTTCACAGGTGAGTGGTGTGGTAACCCTGAGTTGGGCT
>Sand_cat
TGGCTTGGAGGAAGACTTTATTTTTCTCCCTGTTCCCAGTCCCCCAGCTAAGGCAGTTTGGCATGGCCACCCTGTGACCCTAGTTGGGTGGGGGAAGGGTGTCCTGGCCTCCTGATTAGTGGCTGTGGCCATGGCCACCATGGCTATGGCCGTGGCCACCGTGGCTATGGCAGTGGCTCTGGCCACCTTCCCCAAAGCCTGGCCCATGGCTGTGGCCTTCTCCTTCAGGGGCATTCTTATGCATTTCCTCATGGGAGGCTACCGTCAGCCTGCCCACCAGGATGGAGAACTCCTCGAAGTTCAGCTCCTTGTCTCCATTTGTGTCCAGGTCCTCCATGATCTTGTTTATGGCATTGTCATTCTTCTTCTGCTTCTGTGGGTGGGGGAGACATGGCAGTCAGGGCTGGGTGTGGCCAGCGTTAGGGACAGGGAGCTCAGCAAATGACCCTAGGCAAAGCTACAGGGAAGCCTGGCCCCTGGGCCTCAGTTATAAAATTGAAAATGACCATGGATTGATGCCCACAGGGTAGCAGATGCTGAGCACGCTTTGGACACGTTCTGATTTAGTCTGCATACAACCTGGGCACTACAATTCTCTCCATTTTACAGAAGAACTGAGGTCAAGTGACTTGCTTGAGGTCACACAATTAGTATGTACAGAAATGTCACCTCATTGGTCTTTATAACAAGTCTAGCAGGTGGACTTGGTCTCTTCTTTGAGGAAGACTTGAGGAAACTGACTTAGAAAAGGACAGCTGGTTTTTGCAGACTGAGGAGGGTTGGGAGCCACAGAGTGGAAATGAGCCCTGTCCCTCCACCTGTCCATCCTGCTCTCTCCCCTTTCCCCTCCCTTCCCTCTCTAGGTCACTCATTTGGGACATGCATCTGCATTTTAACCTGCATAGTAGGGAAACCCCTGAGGAAAGCAAGGTGGGGACAGAGGGCAGTGTTGGCTCTCCATTGACCCCACAGGGTGCGATGAAGTAGCCAGGGCAAGGGAGGGTCCAGGCAGGGCAGAAGAGAGCTTCAGTTGGTCCCACCCACTGGCTGGGGTAGCTTAGCCAAGTTCCCTCCTGGGACCCGGTGCCCAGCTCTGTTCCCAGGCCCTTCCCACTCCTTCAGTGCTCCCACACAGCCCTCTTTCTGCCCTTCTCCCATGCCTGGCCAGAGCACTCACTCTGGAGCAGCTGCTTGGCTGGGTCCCAGCTTCTCCTCCTGGACTACCACTCTGCTTCTGGCAGAGTACGAAGGAGGTGGGTGGTGGGGCAGGCATAGGAGTCACACTGAGGAGACCCTCATCCCATGAACTCTTGGCTATATTGTTTCTTGTTTATCCTGACCTGGCACCCTTCTTCCCAGTGTCTTATGCACCTTGACCCAGTGTCAGCATCCCCACTACTGACTACTGAAGTGGGGCGAGGCTTCAGGGAAGGCTGCCACTGGCTCTAGGAATAGAACTGAGGCTGGGAGTCAGGGTTTTCACCCTTCTTGGTCCAGGTCTCTGTACCCCAAGTCCCCGATCTTATAAAGAAACTGAAAGATCAAGTGGAACTAATCCTTTTTTCCTAGAATTGCGTTATTTTCAGATCAGGGAATAAATGAACATGTTACTGAGTGCTTTGTGCCTGCCACTGCTCACTGGGTGCTTCCTACATGTAGTGTCTGTGTTTCCACGGACACTTAGGTTAGAAAGGCCCCTCAGCACTTGCATTCTGACAACAGCTGAGGTTTGATGTCTGCCCAGCCCCTGCCAAGGGTCGTCCTCAGTTGCTTCCCTCCTCAGTTCAGGTGTCAGCTCAAATTACCTCCTTGGAGGGGCTCTTCCTGTCCCCCCAAATAGTCAGCTTTCCCCACCCAGCCCACGCCACCCATAGCATGCTCTCTTATTTTCTTTGGGGGACTTACTGGCATTGGATTTTCCTGTGCTCTTTACTGGCCAACATCTTTGCTGTGTGTTCACCACTATGTGACTCTGCCCAGGACAGGGCCCTGCACACAGCACACATCTGTAAGTCAGTCTTGCTCGACTCTGTCTGCTGTCTAACTTGGAGTAACTCTGGTGACAGGGAGGCTGGGCTGAAGGAGCTAGACTTTCCTCCTTGACCATTGCAGACTGTACCCCATCCTCCATCCTTAGCCCAGACTGTCTCCAGGCTGCGTCAGGCCCGCGAGGAGCACAGCCTACCTTGAGGAAGTTCGGCAGCTCTTTTTTCACCAGCTGTTTCAGTTCTTCCAGGTTGAGTTTGTCCGGGTGCCCCAGCCGCACAGAGTACTGGTGGAAGATGTTGATGACGGTCTCAATGCTGCATTCCATCTGTGACAGCTTGTCCGCCATCTTCCTGCACTCTTGTCTGCAAAGTGGAGATGCAGGGGTTCAGGTGCTTAGAAGAAAAGGCTGCTGAGCTTCCCTGACACCTCCCACAGGCTGCCCATAGGAACAGAAGGGGAAACACAGAAGTAAAAGAAAGAACGGCTCCAGGTGATTTGAGAGAAGATGCTGCCCTACACATGGAAGGGATGGTTTTAGAATATCTGGAAAATGCCAAAAAGCAGTGCAGTTGAGGACAAGAGGCTCCAGCAGAATATGAGCCAAGAAAATGTGAGGAAATTTTGATTAATCGAGGAGGGCTTCCAGGAGGAGGCCTTGGAAAGAAGATGGGTGGGGGGGGGGAAGTAAAGAAAGAGTTGGCAGGCAGGTTCCTGCCTGTGGAAGCTGATGGCTCACTTACCTGCCAAGGAGCCACACAACGGGATTTGACAGCACCCTGTGTG-CCAACATTTATAGGCAGCCCCTGGCCGGATAGTCAGCTCTCGCGGGAAGATTGCTTCACAGGTGAGCAGTGTGGTAACCCTGAGTTGGGCT
>Asiatic_wildcat_H1
TGGCTTGGAGGAAGACTTTATTTTGCTCCCTGTTCCCAGTCCCCCAGCTAAGGCAGTTTGGCATGGCCACCCTGTGACCCTAGTTGGGTGGGGGAAGGGTGTCCTGGCCTCCTGATTAGTGGCTGTGGCCATGGCCACCATGGCTATGGCCGTGGCCACCGTGGCTATGGCAGTGGCTCTGGCCACCTTCCCCAAAGCCTGGCCCATGGCTGTGGCCTTCTCCTTCAGGGGCATTCTTATGCATTTCCTCATGGGAGGCTACCGTCAGCCTGCCCACCAGGATGGAGAACTCCTCGAAGTTCAGCTCCTTGTCTCCATTTGTGTCCAGGTCCTCCATGATCTTGTTTATGGCATTGTCATTCTTCTTCTGCTTCTGTGGGTGGGGGAGACATGGCAGTCAGGGCTGGGTGTGGCCAGCATTAGGGACAGGGAGCTCAGCAAATGACCCTAGGCAAAGCTACAGGGAAGCCTGGCCCCTGGGCCTCAGTTATAAAATTGAAAATGACCATGGATTGATGCCCACAGGGTAGCAGATGCTGAGCACGCTTTGGACACGTTCTGATTTAGTCTGCATACAACCTGGGCACTACAATTCTCTCCATTTTACAGAAGAACTGAGGTCAAGTGACTTGCTTGAGGTCACACAATTAGTATGTACAGAAATGTCACCTCATTGGTCTTTATAACAAGTCTAGCAGGTGGACTTGGTCTCTTCTTTGAGGAAGACTTGAGGAAACTGACTTAGAAAAGGACAGCTGGTTTTTGCAGACTGAGGAGGGTTGGGAGCCACAGAGTGGAAATGAGCCCTGTCCCTCCACCTGTCCATCCTGCTCTCTCCCCTTTCCCCTCCCTTCCCTCTCTAGGTCACTCATTTGGGACATGCATCTGCATTTTAACCTGCATAGTAGGGAAACCCCTGAGGAAAGCAAGGTGGGGACAGAGGGCAGTGTTGGCTCTCCATTGACCCCACAGGGTGCGATGAAGTAGCCAGGGCAAGGGAGGGTCCAGGCAGGGCAGAAGAGAGCTTCAGTTGGTCCCACCCACTGGCTGGGGTAGCTTAGCCAAGTTCCCTCCTGGGACCCGGTGCCCAGCTCTGTTCCCAGGCCCTTCCCACTCCTGCAGTGCTACCACACAGCCCTCTTTCTGCCCTTCTTCCATGCCTGGCCAGAGCACTCACTCTGGAGCAGCTGCTTGGCTGGGTCCCAGCTTCTCCTCCTGGACTACCACTCTGCTTCTGGCAGAGTACGAAGGAGGTGGGTGGTGGGGCAGGCATAGGAGTCACACTGAGGAGACCCTCATCCCATGAACTCTTGGCGATATTGTTTCTTGTTTATCCTGACCTGGCACCCTTCTTCCCAGTGTCTTATGCACCTTGACCCAGTGTCAGCATCCCCACTACTGACTACTGAAGTGGGGTGAGGCTTCAGGGAAGGCTGCCACTGGCTCTAGGAATAGAACTGAGGCTGGCAGTCAGGGTTTTCACCCTTCTTGGTCCAGGTCTCTGTACCCCAAGTCCCCGATCTTATAAAGAAACTGAAAGATCAAGTGGAACTAATCCTTTTTTCCTAGAATTGCGTTATTTTCAGATCAGGGAATAAATGAACATGTTACTGAGTGCTTTGTGCCTGCCACTGCTCACTGGGTGCTTCCTACATGTAGTGTCTGTGTTTCCACGGACACTTAGGTTAGAAAGGCCCCTCAGCACTTGCATTCTGACAACAGCTGAGGTTTGATGTCTGCCCAGCCCCTGCCAAGGGTCGTCCTCAGTTGCTTCCCTCCTCAGTTCAGGTGTCAGCTCAAATTACCTCCTTGGAGGGGCTCTTCCTGTCCCCCCAAATAGTCAGCTTTCCCCACCCAGCCCACGCCACCCATAGCATGCTCTTTTATTTTCTTTGGGGGACTTACTGGCATTGGATTTTCCTGTGCTCTTTACTGGCCAACATCTTTGCTGTGTGTTCACCACTATGTGACTCTGCCCAGGACAGGGCCCTGCACACAGCACACATCTGTAAGTCAGTCTTACTCGACTCTGTCTGCTGTCTAACTTGGAGTAACTCTGGTGACAGGGAGGCTGGGCTGAAGGAGCTAGACTTTCCTCCTTGACCATTGCAGACTGCACCCCATCCTCCATCCTTAGCCCAGACTGTCTCCAGGCTGCATCAGGCCCGCGAGGAGCACAGCCTACCTTGAGGAAGTTCGGCAGCTCTTTTTTCACCAGCTGTTTCAGTTCTTTCTGGTTGAGTTTGTCCGGGTGCTCCAGCCGCACAGAGTACTGGTGGAAGATGTTGATGATGGTCTCAATGCTGCATTCCATCTGTGACAGCTGGTCCTCCATCTTCCTGCACTCTTGTCTGCAAAGTGGAGATGCAGGGGTTCAGGTGCTTAGAAGAAAAGGCTGTTGAGCTTCCCTGACACCTCCCACAGGCTGCCCATAGGAACAGAAGGGGAAACACAGAAGTAAAAGAAAGAACGGCTCCAGGTGATTTGAGAGAAGATGCTGCCCTACACATGGAAGGGATGGTTTTAGAATATCTGGAAAATGCCAAAAAGCAGTGCAGTTGAGGACAAGAGGCTCCAGCAGAATATGAGCCAAGAAAATGTGAGGAAATTTTGATTAATCGAGGAGGGCTTCCAGGAGGAGGCCTTGGAAAGAAGATGGGTGGGGGGGGGGAAGTAAAGAAAGAGTTGGCAGGCAGGCTCCTGCCTGTGGAAGCTGATGGCTCACTTACCTGCCAAGGAGCCACACAACGGGATTTGACAGCACCCTGTGTGTCCAACATTTATAGGCAGCCCCTGGCCGGATAGTCAGCTCTCGCGGGAAGATTGCTTCACAGGTGAGCAGTGTGGTAACCCTGAGTTGGGCT
>Serval_H1
TGGCTTGGAGGAAGACTTTATTTTGCTCCCTGTTCCCAGTCCCCCAGCTAAGGCAGTTTGGCATGGCCACCCTGTGACCCTGGTTGGGTGGAGGAAGGGTGTCCTGGCCTCCTGATTAGTGGCTGTGGCCATGGCCACCATGGCTATGGCCGTGGCCACTGTGGCTATGGCAGTGGCTCTGGCCACCTTCCCCAAAGCCTGGCCCATGGCTGTGGCCTTCTCCTTCAGGGGCATTCTTATGCATTTCCTCATGGGAGGCTACCGTCAGCCTGCCCACCAGGATGGAGAACTCCTCGAAGTTCAGCTCCTTGTCTCCATTTGTGTCCAGGTCCTCCATGATCTTGTTTATGGCATTGTCATTTTTCTTCTGCTTCTGTGGGTGGGGGAGACATGGCAGTCAGGGCTGGGTGTGGCCAGTGTTAGGGACAGGGAGCTCAGCAAATGACCCTAGGCAAAGCTACAGGGAAGCCTGGCCCCTGGGCCTCAGTTATAAAATTGAAAATGACCATGGACTGATGCCCACAGGGTAGCAGATGCTGAGCACGCTTTGGACACGTTCTGATTTAGTCTGCATACAACCTGGGCATTACAATTCTCTCCACTTTACAGAAGAACTGAGGTCAAGTGACTTGCTTGAGGTCACACAATTAGTATGTACAGAAATGTCACCTCGTTGGTCTTTATAACAAGTCTAGCAGGTGGACTTGGTCTCTTCTTTGAGGAAGACGTGAGGAAACTGACTTAGAAAAGGACAGCTGGTTTTTGCAGATTGAGGAGGGTTGGGAGCCACAGAGTGGAAATGAGCCCTGTCCCTCCACCTGTCCATTCTTCTCCCTCCCCTTTCCCCTCCCTTCCCTCTCTAGGTCACTCATTTGGGACTTGCATCTGCATTTTAACCTGCATAGTAGGGAAACCCCTGAGGAAAGCAAGGTGGGGACAGAGGGCAGTGTTGGCTCTCCATTGACCCCACAGGGTGCGATGAAGTAGCCAGGGCAAGGGAGGGTCCAGGCAGGGCAGAAGAGAGCTTCAGTTGGTCCCACCCACTGGCTGGGGTAGCTTAGCCAAGTCCCCTCCTGGGACCCGGTGCCCAGCTCTGTTCCCAGGCCCTTCCCACTCCTGCAGTGCTCCCACACAGCCCTCTTTCTGCCCTTCTCCCATGCCTGGCCAGAGCACTCACTCTGGAGCAGCTGCTTGGCTGGGTCCCAGCTTCTCCTCCTGGACTACCACTCTGCTTCTGGCAGAGTACGAAGGAGGTGGGTGGTGGGGCAGGCATAGGAGTCACACTGAGGAGACCCTCACCCCATGAACTCTTGGCTATATTGTTTCTTGTTTATCCTGACCTGGCACCCTTCTTCCCAGTGTCTTATGCACCTTGACCCAGTGTCAGCATCCCCACTACTGACTACTGAAGTGGGGCGAGGCTTCAGGGAAGGCTGCCACTGGCTCTAGGAATAGAACTGAGGCTGGGACTCAGGCTTTTCACCCTTCTTGGTCCAGGTCTCTGTACCCCAAGTCCCCGATCTTATAAAGAAACTGAAAGATCAAGTGGAACTAATCCTTTTTCCCTAGAATTGCGTTATTTTCAGATCAGGGAATAAATGAACATGTTACTGAGTGCTTTGTGCCTGCCACTGCTCACTGGGTGCTTCCTACATGTAGTGTCTGTGTTTCCACGGACCCTTAGGTTAGAAAGGCCCCTCAGCCCTTGCATTCTGACAACAGCTGAGGTTTGGTGTCTGCCCAGCCCCTGCCAAGGGTCGTCCTTAGTTGCTTCCCTCCTCAGTTCAGGTGTCAGCTCAAATCACCTCCTTGGAGGGGCTCTTCCTGTCCACCCAAATAGTCAGCTTTCCCCACCCAGCCCACGCCACCCATAGCATGCTCTCTTATTTTCTTTGGGGGACTTACTGGCATTGGATTTTCCTGTGCTCTTTACTGGCCAACATCTTTGCTGTGTGTTCACCACTATGTGACTCTGCCCAGGACAGGGCCCTGCACACAGCACACATCTGTAAGTCAGTCTTGCTCGACTCTGTCTGCTGTCTAACTTGGAGTAACTCTGGTGACAGGGAGGCTGGGCTGAAGGAGCTAGACTTTCCTCCTTGACCATTGCAGACTGCACCCCATCCTCCATCCTTAGCCCAGACTGTCTCCAGGCTGCGTCAGGCCCGCGAGGAGCACAGCCTACCTTGAGGAAGTTCGGCAGCTCTTTTTTCACCAGCTGTTTCATTTCTTTCTGGTTGAGTTTGTCCGGGTGCCCCAGCCGCACAGAGTACTGGTGGAAGATGTTGATGATGGTCTCAATGCTGCATTCCATCTGTGACAGCTGGTCCGCCATCTTCCTGCACTCTTGTCTGCAAAGTGGAGATGCAGGGGTTCAGGTGCTTAGAAGAAAAGGCTGCTGAGCTTCCCTGACACCTCCCACAGGCTGCCCATAGGAACAGAAGGGGAAACACAGAAGTAAAAGAAAGAACGGCTCCAGGTGATTTGAGAGAAGATGCTGCCCCACACATGGAAGGGATGGTTTTAGAATATCTGGAAAATGCAAAAAAGCAGTGCAGTTGAGGACAAGAGGNNACAGCAGAATATGAGCCAAGAAAATGTGAGGAAATTTTGATTAATCGAGGAGGGCTTCCAGGAGGAGGCCTTGGAAAGAAGATGGGTGGGGGGGGGGAAGTAAAGAAAGAGTTGGCAGGCAGGCTTCTGCCTGTGGAAGCTGATGGCTCACTTACCTGCCAAGGAGCCACACAACGGGGTTTGACAGCACCCTGTGT-GCTAACATTTATAGGCAGCCCCTGGCCGGATAGTCAGCTCTCGCGGGAAGATTGCTTCACAGGTGAGCAGTGTGGTAACCCTGAGTTGGGCT
>Serval_H2
TGGCTTGGAGGAAGACTTTATTTTGCTCCCTGTTCCCAGTCCCCCAGCTAAGGCAGTTTGGCATGGCCACCCTGTGACCCTGGTTGGGTGGAGGAAGGGTGTCCTGGCCTCCTGATTAGTGGCTGTGGCCATGGCCACCATGGCTATGGCCGTGGCCACTGTGGCTATGGCAGTGGCTCTGGCCACCTTCCCCAAAGCCTGGCCCATGGCTGTGGCCTTCTCCTTCAGGGGCATTCTTATGCATTTCCTCATGGGAGGCTACCGTCAGCCTGCCCACCAGGATGGAGAACTCCTCGAAGTTCAGCTCCTTGTCTCCATTTGTGTCCAGGTCCTCCATGATCTTGTTTATGGCATTGTCATTTTTCTTCTGCTTCTGTGGGTGGGGGAGACATGGCAGTCAGGGCTGGGTGTGGCCAGTGTTAGGGACAGGGAGCTCAGCAAATGACCCTAGGCAAAGCTACAGGGAAGCCTGGCCCCTGGGCCTCAGTTATAAAATTGAAAATGACCATGGACTGATGCCCACAGGGTAGCAGATGCTGAGCACGCTTTGGACACGTTCTGATTTAGTCTGCATACAACCTGGGCATTACAATTCTCTCCACTTTACAGAAGAACTGAGGTCAAGTGACTTGCTTGAGGTCACACAATTAGTATGTACAGAAATGTCACCTCGTTGGTCTTTATAACAAGTCTAGCAGGTGGACTTGGTCTCTTCTTTGAGGAAGACGTGAGGAAACTGACTTAGAAAAGGACAGCTGGTTTTTGCAGATTGAGGAGGGTTGGGAGCCACAGAGTGGAAATGAGCCCTGTCCCTCCACCTGTCCATTCTTCTCCCTCCCCTTTCCCCTCCCTTCCCTCTCTAGGTCACTCATTTGGGACTTGCATCTGCATTTTAACCTGCATAGTAGGGAAACCCCTGAGGAAAGCAAGGTGGGGACAGAGGGCAGTGTTGGCTCTCCATTGACCCCACAGGGTGCGATGAAGTAGCCAGGGCAAGGGAGGGTCCAGGCAGGGCAGAAGAGAGCTTCAGTTGGTCCCACCCACTGGCTGGGGTAGCTTAGCCAAGTCCCCTCCTGGGACCCGGTGCCCAGCTCTGTTCCCAGGCCCTTCCCACTCCTGCAGTGCTCCCACACAGCCCTCTTTCTGCCCTTCTCCCATGCCTGGCCAGAGCACTCACTCTGGAGCAGCTGCTTGGCTGGGTCCCAGCTTCTCCTCCTGGACTACCACTCTGCTTCTGGCAGAGTACGAAGGAGGTGGGTGGTGGGGCAGGCATAGGAGTCACACTGAGGAGACCCTCACCCCATGAACTCTTGGCTATATTGTTTCTTGTTTATCCTGACCTGGCACCCTTCTTCCCAGTGTCTTATGCACCTTGACCCAGTGTCAGCATCCCCACTACTGACTACTGAAGTGGGGCGAGGCTTCAGGGAAGGCTGCCACTGGCTCTAGGAATAGAACTGAGGCTGGGACTCAGGCTTTTCACCCTTCTTGGTCCAGGTCTCTGTACCCCAAGTCCCCGATCTTATAAAGAAACTGAAAGATCAAGTGGAACTAATCCTTTTTCCCTAGAATTGCGTTATTTTCAGATCAGGGAATAAATGAACATGTTACTGAGTGCTTTGTGCCTGCCACTGCTCACTGGGTGCTTCCTACATGTAGTGTCTGTGTTTCCACGGACCCTTAGGTTAGAAAGGCCCCTCAGCCCTTGCATTCTGACAACAGCTGAGGTTTGGTGTCTGCCCAGCCCCTGCCAAGGGTCGTCCTTAGTTGCTTCCCTCCTCAGTTCAGGTGTCAGCTCAAATCACCTCCTTGGAGGGGCTCTTCCTGTCCACCCAAATAGTCAGCTTTCCCCACCCAGCCCACGCCACCCATAGCATGCTCTCTTATTTTCTTTGGGGGACTTACTGGCATTGGATTTTCCTGTGCTCTTTACTGGCCAACATCTTTGCTGTGTGTTCACCACTATGTGACTCTGCCCAGGACAGGGCCCTGCACACAGCACACATCTGTAAGTCAGTCTTGCTCGACTCTGTCTGCTGTCTAACTTGGAGTAACTCTGGTGACAGGGAGGCTGGGCTGAAGGAGCTAGACTTTCCTCCTTGACCATTGCAGACTGCACCCCATCCTCCATCCTTAGCCCAGACTGTCTCCAGGCTGCGTCAGGCCCGCGAGGAGCACAGCCTACCTTGAGGAAGTTCGGCAGCTCTTTTTTCACCAGCTGTTTCATTTCTTTCTGGTTGAGTTTGTCCGGGTGCGCCAGCTGCACAGAGTACTGGTGGAAGATGTTGATGATGGTCTCAATGCTGCATTCCATCTGTGACAGCTGGTCCGCCATCTTCCTGCACTCTTGTCTGCAAAGTGGAGATGCAGGGGTTCAGGTGCTTAGAAGAAAAGGCTGCTGAGCTTCCCTGACACCTCCCACAGGCTGCCCATAGGAACAGAAGGGGAAACACAGAAGTAAAAGAAAGAACGGCTCCAGGTGATTTGAGAGAAGATGCTGCCCCACACATGGAAGGGATGGTTTTAGAATATCTGGAAAATGCAAAAAAGCAGTGCAGTTGAGGACAAGAGGNNACAGCAGAATATGAGCCAAGAAAATGTGAGGAAATTTTGATTAATCGAGGAGGGCTTCCAGGAGGAGGCCTTGGAAAGAAGATGGGTGGGGGGGGGGAAGTAAAGAAAGAGTTGGCAGGCAGGCTTCTGCCTGTGGAAGCTGATGGCTCACTTACCTGCCAAGGAGCCACACAACGGGGTTTGACAGCACCCTGTGT-GCTAACATTTATAGGCAGCCCCTGGCCGGATAGTCAGCTCTCGCGGGAAGATTGCTTCACAGGTGAGCAGTGTGGTAACCCTGAGTTGGGCT
>Caracal
TGGCTTGGAGGAAGACTTTATTTTGCTCCCTGTTCCCAGTCCCCCAGCTAAGGCAGTTTGGCATGGCCACCCTGTGACCCTGGTTGGGTGGAGGAAGGGTGTCCTGGCCTCCTGATTAGTGGCTGTGGCCATGGCCACCATGGCTATGGCCGTGGCCACTGTGGCTATGGCAGTGGCTCTGGCCACCTTCCCCAAAGCCTGGCCCATGGCTGTGGCCTTCTCCTTCAGGGGCATTCTTATGCATTTCCTCATGGGAGGCTACCGTCAGCCTGCCCACCAGGATGGTGAACTCCTCGAAGTTCAGCTCCTTGTCTCCATTTGTGTCCAGGTCCTCCATGATCTTGTTTATGGCATTGTCATTTTTCTTCTGCTTCTGTGGGTGGGGGAGACATGGCAGTCAGGGCTGGGTGTGGCCAGTGTTAGGGACAGGGAGCTCAGCAAATGACCCTAGGCAAAGCTACAGGGAAGCCTGGCCCCTGGGACTCAGTTATAAAATTGAAAATGACCATGGACTGATGCCCACAGGGTAGCAGATGCTGAGCACGCTTTGGACACGTTCTGATTTAGTCTGCATACAACCTGGGCACTACAATTCTCTCCACTTTACAGAAGAACTGAGGTCAAGTGACTTGCTTGAGGTCACACAATTAGTATGTACAGAAATGTCACCTCATTGGTCTTTATAACAAGTCTAGCAGGTGGACTTGGTCTCTTCTTTGAGGAAGACGTGAAGAAACTGACTTAGAAAAGGACAGCTGGTTTTTGCAGATTGAGGAGGGTTGGGAGCCACAGAGTGGAAATGAGCCCTGTCCCTCCACCTGTCCATCCTGCTCCCTCCCCTTTCCCCTCCCTTCCCTCTCTAGGTCACTCATTTGGGACATGCATCTGCATTTTAACCTGCATAGTAGGGAAACCCCTGAGGAAAGCAAGGTGGGGACAGAGGGCAGTGTTGGCTCTCCATTGACCCCACAGGGTGAGATGAAGTAGCCAGGGCAAGGGAGGGTCCAGGCAGGGCAGAAGAGAGCTTCAGTTGGTCCCACCCACTGGCTGGGGTAGCTTAGCCAAGTCCCCTCCTGGGACCCGGTGCCCAGCTCTGTTCCCAGGCCCTTCCCACTCCTGCAGTGCTCCCACACAGCCCTCTTTCTGCCCTTCTCCCATGCCTGGCCAGAGCACTCACTCTGGAGCAGCTGCTTGGCTGGGTCCCAGCTTCTCCTCCTGGACTACCACTCTGCTTCTGGCAGAGTACGAAGGAGGTGGGTGGTGGGGCAGACATAGGAGTCACACTGAGGAGACCCTCACCCCATGAACTCTTGGCTATATTGTTTCTTTTTTATCCTGACCTGGCACCCTTCTTCCCAGTGTCTTATGCACCTTGACCCAGTGTCAGCATCCCCACTACTGACTACTGAAGTGGAGCGAGGCTTCAGGGAAGGCTGCCACTGGCTCTAGGAATAGAACTGAGGCTGGGACTCAGGCTTTTCACCCTTCTTGGTCCAGGTCTCTGTACCCCAAGTCCCCGATCTTATAAAGAAACTGAAAGATCAAGTGGAACTAATCCTTTTTTCCTAGAATTGCGTTATTTTCAGATCAGGGAATAAATGAACATGTTACTGAGTGCTTTGTGCCTGCCACTGCTCACTGGGTGCTTCCTACATGTAGTGTCTGTGTTTCCACGGACCCTTAGGTTAGAAAGGCCCCTCAGCCCTTGCATTCTGACAACAGCTGAGGTTTGGTGTCTGCCCAGCCCCTGCCAAGGGTCGTCCTCAGTTGCTTCCCTCCTCAGTTCAGGTGTCAGCTCAAATCACCTCCTTGGATGGGCTCTTCCTGTCCACCCAAATAGTCAGCTTTCCCCACCCAGCCCACGCCACCCATAGCATGCTCTCTTATTTTCTTTGGGGGACTTACTGGCATTGGATTTTCCTGTGCTCTTTACTGGCCAACATCTTTGCTGTGTGTTCACCGCTATGTGACTCTGCCCAGGACAGGGCCCTGCACACAGCACACATCTGTAAGTCAGTCTTGCTCGACTCTGTCTGCTGTCTAACTTGGAGTAACTCTGGTGACAGGGAGGCTGGGCTGAAGGAGCTAGACTTTCCTCCTTGACCATTGCAGACTGCACCCCATCCTCCATCCTTAACCCAGACTGTCTCCAGGCTGCGTCAGGCCCGCGAGGAGCACAGCCTACCTTGAGGAAGTTTGGCAGCTCTTTTTTCACCAGCTGTTTCAGTTCTTTCTGGTTGAGTTTGTCCGGGTGCCCCAGCCGCACAGAGTACTGGTGGAAGATGTTGATGATGGTCTCAATGCTGCATTCCATCTGTGACAGCTGGTCCGCCATCTTCCTGCACTCTTGTCTGCAAAGTGGAGATGCAGGGGTTCAGGTGCTTAGAAGAAACGGCTGCTGAGCTTCCCTGACACCTCCCACAGGCTGCCCATAGGAACAGAAGGGGAAACACAGAAGTAAAAGAAAGAACGGCTCCAGGTGATTTGAGAGAAGATGCTGCCCCACACATGGAAGGGATGGTTTTAGAATATCTGGAAAATGCCAAAAAGCAGTGCAGTTGAGGAGAAGAGGNNACAGCAGAATATGAGCCAAGAAAATGTGAGGAAATTTTGATTAATCGAGGAGGGCTTCCAGGAGGAGGCCTTGGAAAGAAGATGGGTGGGGGGGGGGAAGTAAAGAAAGAGTTGGCAGTCAGGCTTCTGCCTGTGGAAGCTGATGGCTCACTTACCTGCCAAGGAGCCACACAACGGGGTTTGACAGCACCCTGTGT-GCTAACATTTATAGGCAGCCCCTGGCCGGATAGTCAGCTCTCGCGGGAAGATTGCTTCACAGGTGAGCAGTGTGGTAACCCTGAGTTGGGCT
>Rusty-spotted_cat
TGGCTTGGAGGAAGACTTTATTTTGCTCCCTGTTCCCAGTCCCCAAGATAAGGCAGTTTGGCATGGCCACCCTGTGACCCTGGTTGGGTGGAGGAAGGGTGTTCTGGCCTCCTGATTAGTGGCTGTGGCCATGGCCACCATGGCTATGGCCGTGGCCACTGTGGCTATGGCAGTGGCTCTGGCCACCTTCTCCAAAGCCTGGCCCATGGCTGTGGCCTTCTCCTTCAGGGGCATTCTTATGCATTTCCTCATGGGAGGCTACCGTCAGCCTGCCCACCAGGATGGAGAACTCCTCGAAGTTCAGCTCCTTGTCTCCATTTGTGTCCAGGTCCTCCATGATCTTGTTTATGGCATTGTCATTCTTCTTCTGCTTCTGTGTGTGGGGGAGACATGGCAGTCAGGGCTGGGTGTGGCCAGTGTTAGGGACAGGGGGCTCAGCAAATGACCCTAGGCAAAGCTACAGGGAAGCCTGGCCCCTGGGCCTCAGTTATAAAATTGAAAATGACCATGGACTGATGCCCACAAGGTAGCAGATGCTGAGCACGCTTTGGACACGTTCTGATTTAGTCTGCATACAACCTGGGCACTACAATTCTCTCCATTTTACAGAAGAACTGAGGTCAAGTGACTTGCTTGAGGTCACACAATTAGTTTGTACAGAAATGTCACCTCATTGGTCTTTATAACAAGTCTACCAGGTGGACTTCGTCTCTTCTTTGAGGAAGACTTGAGGAAACTGACTTAGAAAAGGACAGCTGGTTTTTGCAGATTGAGGAGGGTTGGGAGCCACAGAGTGGAAATGAGCCCTGTCCCTCCACCTGTCCATCCTGCTCCCTCCCCTTTCACCTCCCTTCCCTCTCTAGGTCACTCATTTGGGGCATGCATCTGCATTTTAACCTGCATAGTAGGGAAACCCCTGAGGAAAGCAAGGTGGGGACAGAGGGCAGTGTTGGCTCTCCATTGACCCCACAGGGTGTGATGAAGTAGCCAGGGCAAGGGAGGGTCCAGGCAGGGCAGAAGAGAGCTTCATTTGGTCCCACCCACTGGCTGGGGTAGCTTAGCCAAGTACCCTCCTGGGACCCGGTGCCCAGCTCTGTTCCCAGGCCCTTCCCACTCCTGCAGTGCTCCCACACAGCCCTCTTTCTGCCCTCCTCCCATGCCCGGCCAAAGCACTCACTCCGGAGCAGCTGCTTGGCTGGGTCCCAGCTTCTCCTCCTGGACTACCACTCTGCTTCTGGCAGAGTACGAAGGAGGTGGGTGGTGGGGCAGGCATAGGAGTCACACTGAGGAGATCCTCACCCCATGAACTCTTGGCTATATTGTTTCTTTTTTGTCCTGACCTGGCATCCTTTTTCCCAGTGTCTTATGCACCTTGACCCAGTGTCAGCATCCCCACTACTGACTACTGAAGTGGGGCGAGGCTTCAGGGAAGGCTGCCACTGGCTCTAGGAATAGAACTGAGTCTGGGACTCAGGCTTTTCACCCTTCTTGGTCCAGGTCTCTGTACCCCAAGTNCCCGATCTTATAAAGAAACTGAAAGATCAAGTGGAACTAATCCTTTTTTCCTAGAATTGCGTTATTTTCAGATCAGGGAATAAATGACCATGTCACTGAGTGCTTTGTGCCTGCCACTGCTCACTGGGTGCTTCCTACATGTAGTGTCTGTGTTTCCACGGACCCTTAGGTTAGAAAGGCCCCTCAGCCCTTGCATTCTGACAACAGCTGAGGTTTGGTGTCTGCCCAGCCCCTGCCAAGGGTCGTCCTCAGTTGCTTCCCTCCTCAGTTCAGGTGTCAGCTCAAATCACCTCCTTGGAGGGGCTCTTCCTGTCCACCCAAATAGTCAGCTTTCCCCACCCAGCCCACGCCACCCATAGCATGCTCTCTTATTTTCTTTGGGGGACTTACTGGCATTGGATTTTCCTGTGCTCTTTACTGGCCAACATCTTTGCTGTGTGTTCACCACTATGTGACTCTGCCCAGGACAGGGCCCTGCACACAGCACACATCTGTAAGTCAGTCTTGCTCGACTCTGTCTGCTGTCTAACTTGGAGTAACTCTGGTGACAGGGAGGCTGGGCTGAAGGAGCTAGACTTTCCTCCTTGACAATTGCAGACTGCACCCCATCCTCCATCCTTAGCCCAGACTGTCTCCAGGCTGCGTCAGGCCCGCGAGGAGCACAGCCTACCTTGAGGAAATTCGACAGCTCTTTTTTCACCAGCTGTTTCAGTTCTTTCTGGTTGAGTTTGTCCGGGTGCCCCAGCCGCACAGCGTACTGGTGGAAGATGTTGATGATGGTCTCAAGGCTGCATTCCATCTGTGACAGCTGGTCCGCCATCTTCCTGCACTCTTGTCTGCAAAGTGGAGATGCAGGGGTTCAGGTGCTTAGAAGAAAAGGCTGCTGAGCTTCCCTGACACCTCCCACAGGCTGCCCATAGGAACAGAAGGGGAAACACAGAAGTAAAAGAAAGAACAGCTCCAGGTGATTTGAGAGAAGATGCTGCCCCACACATGGAAGGGATGGTTTTAGAATATCTGGAAAATGCCAAAAAGCAGTGCAGTTGAGGACAAGAAGCTCCAGCAGAATATGAGCCAAGAAAATGTGAGGAAATTTTGATTAATCGAGGAGGGCTTCCAGGAGGAGGCCTTGGAAAGAAGATGGGTGGGGGGGGGGGAGTAAAGAAAGAGTTGGCAGGCAGGCTCCTGCCTGTGGAAGCTGATGGCTCACTTACCTGCCAAGGAGCCACACAACGGGGTTTGACAGCACCCCGTGTG-CCAACATTTATAGGCAGCCCCTGGCCGGATAGTCAGCTCTCGCGGGAAGATTGCTTCACAGGTGAGCAGTGTGGTAACCCTGAGTTGGGCT
>Flat-headed_cat
TGGCTTGGAGGAAGACTTTATTTTGCTCCCTGTTCCCAGTCCCCAAGATAAGGCAGTTTGGCATGGCCACCCTGTGACCCTGGTTGGGTGGAGGAAGGGTGTTCTGGCCTCCTGATTAGTGGCTGTGGCCATGGCCACCATGGCTATGGCCGTGGCCACTGTGGCTATGGCAGTGGCTCTGGCCACCTTCCCCAAAGCCTGGCCCATGGCTGTGGCCTTCTCCTTCAGGGGCATTCTTATGCATTTCCTCATGGGAGGCTACCGTCAGCCTGCCCACCAGGATGGAGAACTCATTGAAGTCCAGCTCCTTGTCTCCATTTGTGTCCAGGTCCTCCATGATCTTGTTTATGGCATTGTCATTCTTCTTCTGCTTCTGTGGGTGGGGGAGACATGGCAGTCAGGGCTGGGTGTGGCCAGTGTTAGGGACAGGGGGCTCAGCAAATGACCCTAGGCAAAGCTACAGGGAAGCCTGGCCCCTGGGCCTCAGTTATAAAATTGAAAATGACCATGGACTGATGCCCACAAGGTAGCAGATGCTGAGCACGCTTTGGACACGTTCTGATTTAGTCTGCATACAACCTGGGCACTACAATTCTCTCCATTTTACAGAAGAACTGAAGTCAAGTGACTTGCTTGAGGTCACACAATTAGTATGTACAGAAATGTCACCTCATTGGTCTTTATAACAAGTCTAGCAGGTGGACTTCGTCTCTTCTTTGAGGAAGACTTGAGGAAACTGACTTAGAAAAGGACAGCTGGTTTTTGCAGATTGACGAGGGTTGGGAGCCACAGAGTGGAAATGAGCCCTGTCCCTCCACCTGTCCATCCTGCTCCCTCCCCTTTCACCTCCCTTCCCTCTCTAGGTCACTCATTTGGGGCATGCATCTGCATTTTAACCTGCATAGTAGGGAAACCCCTGAGGAAAGCAAGGTGGGGACAGAGGGCAGTGTTGGCTCTCCATTGACCCCACAGGGTGCGATGAAGTAGCCAGGGCAAGGGAGGGCCCAGGCAGGGCAGAAGAGAGCTCCATTTGGTCCCACCCACTGGCTGGGGTAGCTTAGCCAAGTACCCTCCTGGGACCCGGTGCCCAGCTCTGTTCCCAGGCCCTTCCCACTCCTGCAGTGCTCCCACACAGCCCTCTTTCTGCCCTTCTCCCATGCCCGGCCAAAGCACTCACTCTGGAGCAGCTGCTTGGCTGGGTCCCAGCTTCTCCTCCTGGACTACCACTCTGCTTTTGGCAGAGTACGAAGGAGGTGGGTGGTGGGGCAGGCATAGGAGTCACACTGAGGAGATCCTCACCCCATGAACTCTTGGCTATATTGTTTCTTTTTTGTCCTGACCTGGCATCCTTTTTCCCAGTGTCTTATGCACCTTGACCCAGTGTCAGCATCCCCACTACTGACTACTGAAGTGGGGCGAGGCTTCAGGGAAGGCTGCCACTGGCTCTAGGAATAGAACTGAGTCTGGGACTCAGGCTTTTCACCCTTCTTGGTCCAGGTCTCTGTACCCCAAGTCCCCGATGTTATAAAGAAACTGAAAGATCAAGTGGAACTAATCCTTTTTTCCTAGAATTGCGTTATTTTCAGATCAGGGAATAAATGACCATGTTACTGAGTGCTTTGTGCCTGCCACTGCTCACTGGGTGCTTCCTACATGTAGTGTCTGTGTTTCCACGGACGCTTAGGTTAGAAAGGCCCCTCAGCCCTTGCATTCTGACAACAGCTGAGGTTTGGTGTCTGCCCAGCCCCTGCCAAGGGTCGTCCTCAGTTGCTTCCCTCCTCAGTTCAGGTGTCAGCTCAAATCACCTCCTTGGAGGGGCTCTTCCTGTCCACCCAAATAGTCAGCTTTCCCCACCCAGCCCACGCCACCCATAGCATGCTCTCTTATTTTCTTTGGGGGACTTACTGGCATTGGATTTTCCTGTGCTCTTTACTGGCCAACATCTTTGCTGTGTGTTCACCACTATGTGACTCTGCCCAGGACAGGGCCCTGCACACAGCACACATCTGTAAGTCAGTCTTGCTCGACTCTGTCTGCTGTCTAACTTGGAGTAACTCTGGTGACAGGGAGGCTGGGCTGAAGGAGCTAGACTTTCCTCCTTGACCATTGCAGACTGCACCCCATCCTCCATCCTTAGCCCAGACTGTCTCCAGGCTGCGTCAGGCCCGCGAGGAGCACAGCCTACCTTGAGGAAATTCGGCAGCTCTTTTTTCACCAGCTGTTTCATTTCTTTCTGGTTGAGTTGGTCCGGGTGCCCCAGCCGCACAGAGTACTGGTGGAAGATGTTGATGATGGTCTCAATGCTGCATTCCATCTGTGACAGCTGGTCCGCCATCTTCCTGCACTCTTGTCTGCAAAGTGGAGATGCAGGGGTTCAGGTGCTTAGAAGAAAAGGCTGCTGAGCTTCCCTGACACCTCCCACAGGCTGCCCATAGGAACAGAAGGGGAAACACAGAAGTAAAAGAAAGAACGGCTCCAGGTGATTTGAGAGAAGATGCTGCCCCACACATGGAAGGGATGGTTTTAGAATATCTGGAAAATGCCAAAAAGCAGTGCAGTTGAGGACAAGAAGCTCCAGCAGAATATGAGCCAAGAAAATGTGAGGAAATTTTGATTAATCGAGGAGGGCTTCCAGGAGGAGGCCTTGGAAAGAAGATGGGTGGTGGGGGGGGAGTAAAGAAAGAGTTGGCAGGCAGGCTCCTGCCTGTGGAAGCTGATGGCTCACTTACCTGCCAAGGAGCCACACAACGGGGTTTGACAGCACCCCGTGTG-CCAACATTTATAGGCAGCCCCTGGCCGGATAGTCAGCTCTTGCGGGAAGATTGCTTCACAGGTGAGCAGTGTGGTAACCCTGAGTTGGGCT
>Fishing_cat
TGGCTTGGAGGAAGACTTTATTTTGCTCCCTGTTCCCAGTCCCCAAGATAAGGCAGTTTGGCATGGCCACCCTGTGACCCTGGTTGGGTGGAGGAAGGGTGTTCTGGCCTCCTGATTAGTGGCTGTGGCCATGGCCACCATGGCTATGGCCGTGGCCACTGTGGCTATGGCAGTGGCTCTGGCCACCTTCCCCAAAGCCTGGCCCATGGCTGTGGCCTTCTCCTTCAGGGGCATTCTTATGCATTTCCTCATGGGAGGCTACCGTCAGCCTGCCCACCAGGATGGAGAACTCATTGAAGTCCAGCTCCTTGTCTCCATTTGTGTCCAGGTCCTCCATGATCTTGTTTATGGCATTGTCATTCTTCTTCTGCTTCTGTGGGTGGGGGAGACATGGCAGTCAGGGCTGGGTGTGGCCAGTGTTAGGGACAGGGGGCTCAGCAAATGACCCTAGGCAAAGCTACAGGGAAGCCTGGCCCCTGGGCCTCAGTTATAAAATTGAAAATGACCATGGACTGATGCCCACAAGGTAGCAGATGCTGAGCACGCTTTGGACACGTTCTGATTTAGTCTGCATACAACCTGGGCACTACAATTCTCTCCATTTTACAGAAGAACTGAAGTCAAGTGACTTGCTTGAGGTCACACAATTAGTATGTACAGAAATGTCACCTCATTGGTCTTTATAACAAGTCTAGCAGGTGGACTTCGTCTCTTCTTTGAGGAAGACTTGAGGAAACTGACTTAGAAAAGGACAGCTGGTTTTTGCAGATTGAGGAGGGTTGGGAGCCACAGAGTGGAAATGAGCCCTGTCCCTCCACCTGTCCATCCTGCTCCCTCCCCTTTCACCTCCCTTCCCTCTCTAGGTCACTCATTTGGGGCATGCATCTGCATTTTAACCTGCATAGTAGGGAAACCCCTGAGGAAAGCAAGGTGGGGACAGAGGGCAGTGTTGGCTCTCCATTGACCCCACAGGGTGCGATGAAGTAGCCAGGGCAAGGGAGGGTCCAGGCAGGGCAGAAGAGAGCTTCATTTGGTCCCACCCACTGGCTGGGGTAGCTTAGCCAAGTACCCTCCTGGGACCCGGTGCCCAGCTCTGTTCCCAGGCCCTTCCCACTCCTGCAGTGCTCCCACACAGCCCTCTTTCTGTCCTTCTCCCATGCCCGGCCAAAGCACTCACTCTGGAGCAGCTGCTTGGCTGGGTCCCAGCTTCTCCTCCTGGACTACCACTCTGCTTCTGGCAGAGTACGAAGGAGGTGGGTGGTGGGGCAGGCATAGGAGTCACACTGAGGAGATCCTCACCCCATGAACTCTTGGCTATATTGTTTCTTTTTTGTCCTGACCTGGCATCCTTTTTCCCAGTGTCTTATGCACCTTGACCCAGTGTCAGCATCCCCACTACTGACTACTGAAGTGGGGCGAGGCTTCAGGGAAGGCTGCCACTGGCTCTAGGAATAGAACTGAGTCTGGGACTCAGGCTTTTCACCCTTCTTGGTCCAGGTCTCTGTACCCCAAGTCCCCGATGTTATAAAGAAACTGAAAGATCAAGTGGAACTAATCCTTTTTTCCTAGAATTGCGTTATTTTCAGATCAGGGAATAAATGACCATGTTACTGAGTGCTTTGTGCCTGCCACTGCTCACTGGGTGCTTCCTACATGTAGTGTCTGTGTTTCCACGGACGCTTAGGTTAGAAAGGCCCCTCAGCCCTTGCATTCTGACAACAGCTGAGGTTTGGTGTCTGCCCAGCCCCTGCCAAGGGTCGTCCTCAGTTGCTTCCCTCCTCAGTTCAGGTGTCAGCTCAAATCACCTCCTTGGAGGGGCTCTTCCTGTCCACCCAAATAGTCAGCTTTCCCCACCCAGCCCACGCCACCCATAGCATGCTCTCTTATTTTCTTTGGGGGACTTACTGGCATTGGATTTTCCTGTGCTCTTTACTGGCCAACATCTTTGCTGTGTGTTCACCACTATGTGACTCTGCCCAGGACAGGGCCCTGCACACAGCACACATCTGTAAGTCAGTCTTGCTCGACTCTGTCTGCTGTCTAACTTGGAGTAACTCTGGTGACAGGGAGGCTGGGCTGAAGGAGCTAGACTTTCCTCCTTGACCATTGCAGACTGCACCCCATCCTCCATCCTTAGCCCAGACTGTCTCCAGGCTGCGTCAGGCCCGTGAGGAGCACAGCCTACCTTGAGGAAATTCGGCAGCTCTTTTTTCACCAGCTGTTTCATTTCTTTCTGGTTGAGTTGGTCCGGGTGCCCCAGCCGCACAGAGTACTGGTGGAAGATGTTGATGATGGTCTCAATGCTGCATTCCATCTGTGACAGCTGGTCCGCCATCTTCCTGCACTCTTGTCTGCAAAGTGGAGATGCAGGGGTTCAGGTGCTTAGAAGAAAAGGCTGCTGAGCTTTCCTGACACCTCCCACAGGCTGCCCATAGGAACAGAAGGGGAAACACAGAAGTAAAAGAAAGAATGGCTCCAGGTGATTTGAGAGAAGATGCTGCCCCACACATGGAAGGGATGGTTTTAGAATATCTGGAAAATGCCAAAAAGCAGTGCAGTTGAGGACAAGAAGCTCCAGCAGAATATGAGCCAAGAAAATGTGAGGAAATTTTGATTAATCGAGGAGGGCTTCCAGGAGGAGGCCTCGGAAAGAAGATGGGTGGTGGGGGGGGAGTAAAGAAAGAGTTGGCAGGCAGGCTCCTGCCTGTGGAAGCTGATGGCTCACTTACCTGCCAAGGAGCCACACAACGGGGTTTGACAGCACCCCGTGTG-CCAACATTTATAGGCAGCCCCTGGCCGGATAGTCAGCTCTCGCGGGAAGATTGCTTCACAGGTGAGCAGTGTGGTAACCCTGAGTTGGGCT
>Asian_leopard_cat
TGGCTTGGAGGAAGACTTTATTTTGCTCCCTGTTCCCAGTCCCCAAGATAAGGCAGTTTGGCATGGCCACCCTGTGACCCTGGTTGGGTGGAGGAAGGGTGTTCTGGCCTCCTGATTAGTGGCTGTGGCCATGGCCACCATGGCTATGGCCGTGGCCACCGTGGCTATGGCAGTGGCTCTGGCCACCTTCCCCAAAGCCTGGCCCATGGCTGTGGCCTTCTCCTTCAGGGGCATTCTTATGCATTTCCTCATGGGAGGCTACCGTCAGCCTGCCCACCAGGATGGAGAACTCATTGAAGTCCACCTCCTTGTCTCCATTTGTGTCCAGGTCCTCCATGGTCTTGTTTATGGCATTGTCATTCTTCTTCTCCTTCTGTGGGTGGGGGAGACATGGCAGTCAGGGCTGGGTGTGGCCAGTGTTAGGGACAGGGGGCTCAGCAAATGACCCTAGGCAAAGCTACAGGGAAGCCTGGCCCCTGGGCCTCAGTTATAAAATTGAAAATGACCATGGACTGATGCCCACAAGGTAGCAGATGCTGAGCACGCTTTGGACACGTTCTGATTTAGTCTGCATACAACCTGGGCACTACAATTCTCTCCATTTTACAGAAGAACTGAAGTCAAGTGACTTGCTTGAGGTCACACAATTAGTATGTACAGAAATGTCACCTCATTGGTCTTTATAACAAGTCTAGCAGGTGGACTTCGTCTCTTCTTTGAGGAAGACTTGAGGAAACTGACTTAGAAAAGGACAGCTGGTTTTTGCAGATTGAGGAGGGTTGGGAGCCACAGAGTGGAAATGAGCCCTGTCCCTCCACCTGTCCATCCTGCTCCCTCCCCTTTCACCTCCCTTCCCTCTCTAGGTCACTCATTTGGGGCATGCATCTGCATTTTAACCTGCATAGTAGGGAAACCCCTGAGGAAAGCAAGGTGGGGACAGAGGGCAGTGTTGGCTCTCCATTGACCCCACAGGGTGCGATGAAGTAGCCAGGGCAAGGGAGGGTCCAGGCAGGGCAGAAGAGAGCTTCATTTGGTCCCACCCACTGGCTGGGGTAGCTTAGCCAAGTACCCTCCTGGGACCCGGTGCCCAGCTCTGTTCCCAGGCCCTTCCCACTCCTGCAGTGCTCCCACACAGCCCTCTTTCTGCCCTTCTCCCATGCCCGGCCAAAGCACTCACTCTGGAGCAGCTGCTTGGCTGGGTCCCAGCTTCTCCTCCTGGACTACCACTCTGCTTCTGGCAGAGTACGAAGGAGGTGGGTGGTGGGGCAGGCATAGGAGTCACACTGAGGAGATCCTCACCCCATGAACTCTTGGCTATATTGTTTCTTTTTTGTCCTGACCTGGCATCCTTTTTCCCAGTGTCTTATGCACCTTGACCCAGTGTCAGCATCCCCACTACTGACTACTGAAGTGGGGCGAGGCTTCAGGGAAGGCTGCCACTGGCTCTAGGAATAGAACTGAGTCTGGGACTCAGGCTTTTCACCCTTCTTGGTCCAGGTCTCTGTACCCCAAGT-CCCGATGTTATAAAGAAACTGAAAGATCAAGTGGAACTAATCCTTTTTTCCTAGAATTGCGTTATTTTCAGGTCAGGGAATAAATGACCATGTTACTGAGTGCTTTGTGCCTGCCACTGCTCACTGGGTGCTTCCTACATGTAGTGTCTGTGTTTCCACGGACGCTTAGGTTAGAAAGGCCCCTCAGCCCTTGCATTCTGACAACAGCTGAGGTTTGGTGTCTGCCCAGCCCCTGCCAAGGGTCGTCCTCAGTTGCTTCCCTCCTCAGTTCAGGTGTCAGCTCAAATCACCTCCTTGGAGGGGCTCTTCCTGTCCACCCAAATAGTCAGCTTTCCCCACCCAGCCCACGCCACCCATAGCATGCTCTCTTATTTTCTTTGGGGGACTTACTGGCATTGGATTTTCCTGTGCTCTTTACTGGCCAACATCTTTGCTGTGTGTTCACCACTATGTGACTCTGCCCAGGACAGGGCCCTGCACACAGCACACATCTGTAAGTCAGTCTTGCTCGACTCTGTCTGCTGTCTAACTTGGAGTAACTCTGGTGACAGGGAGGCTGGGCTGAAGGAGCTAGACTTTCCTCCTTGACCATTGCAGACTGCACCCCATCCTCCATCCTTAGCCCAGACTGTCTCCAGGCTGCGTCAGGCCCGCGAGGAGCACAGCCTACCTTGAGGAAATTCGGCAGCTCTTTTTTCACCAGCTGTTTCATTTCTTTCTGGTTGAGTTTGTCCGGGTGCCCCAGCCGCACAGAGTACTGGTGGAAGATGTTGATGATGGTCTCAATGCTGCATTCCATCTGTGACAGCTGGTCCGCCATCTTCCTGCACTCTTGTCTGCAAAGTGGAGATGCAGGGGTTCAGGTGCTTAGAAGAAAAGGCTGCTGAGCTTCCCTGACACCTCCCACAGGCTGCCCATAGGAACAGAAGGGGAAACACAGAAGTAAAAGAAAGAACGGCTCCAGGTGATTTGAGAGAAGATGCTGCCCCACACATGGAAGGGATGGTTTTAGAATATCTGGAAAATGCCAAAAAGCAGTGCAGTTGAGGACAAGAAGCTCCAGCAGAATATGAGCCAAGAAAATGTGAGGAAATTTTGATTAATCGAGGAGGGCTTCCAGGAGGAGGCCTTGGAAAGAAGATGGGTGGTGGGGGGGGAGTAAAGAAAGAGTTGGCAGGCAGGCTCCTGCCTGTGGAAGCTGATGGCTCACTTACCTGCCAAGGAGCCACACAACGGGGTTTGACAGCACCCCGTGTGTCCAACATTTATAGGCAGCCCCTGGCCGGATAGTCAGCTCTCGCGGGAAGATTGCTTCACAGGTGAGCAGTGTGGTAACCCTGAGTTGGGCT
>Tiger
TGGCTTGGAGGAAGACTTTATTTTGCTCCCTGTTCCCAGTCCCCCAGCTAAGGCAGTTTGGCATGGCCACCCTGTGACCCTGGTTGGGTGGGGGAAGGGTGTCCTGGTCTCCTGATTAGTGGCTGTGGCCATGGCCACCATGGCTATGGCCGTGGCCACCGTGGCTATGGCAGTGGCTCTGGCCACCTTCCCCAAAGCCTGGCCCATGGCTGTGGCCTTCTCCTTCAGGGGCATTCTTATGCATTTCCTCATGGGAGGCTACCGTCAGCCTGCCCACCAGGATGGAGAACTCCTCGAAGTTCAGCTCCTTGTCTCCATTTGTGTCCAGGTCCTCCATGATCTTGTTTATGGCATTGTCATTTTTCTTCTGCTTCTGTGGGTGGGGGAGACATGGCAGTCAGGGCTGGGTGTGGCCAGCGTTAGGGACAGGGAGCTCAGCAAATGACCCTAGGCAAAGCTACAGGGAAGCCTGGCCCCTGGGCCTCAGTTATAAAATTGAAAATGACCATGGACTGATGCCCACAGGGTAGCAGATGCTGAGCACGCTTTGGACACGTTCTGATTTAGTCTGCATACAACCTGGGCACTACAATTCTCTCCATTTTACAGAAGAACTGAGGTCAAGTGACTTGCTTGAGGTCACACAATTAGTACGTACAGAAATGTCACCTCATTGGTCTTTATAACAAGTCTAGCAGGTGGACTTGGTCTCTTCTTTGAGGAAGACTTGAGGAAACTGACTTAGAAAAGGACAGCTGGTTTTTGCAGATTGAGTAGGGTTGGGAGCCGCAGAGTGGAAATGAGCCCTGTCCCTCCACCTGTCCATCCTGCTCCCTCCCCTTTCCCCTCCCTTCCCTCTCTAGGTCACTCATTTGGGACATGCATCTGCATTTTAACCTGCATAGTAGGGAAACCCCTGAGGAAAGCAAGGTGGGGACAGAGGGCAGTGTTGGCTCTCCATTGACCCCACAGGGTGCGATGAAGTAGCCAGGGCAAGGGAGGGTCCAGGCAGGGCAGAAGAGAGCTTCAGTTGGTCCCACCCACTGGCTGGGGTAGCTTAGCCAAGTCCCCTCCTGGGACCCGGTGCCCAGCTCTGTTCCCAGGCCCTTCCCACTCCTGCAGTGCTCCCACACAGCCCTCTTTCTGCCCTTCTCCCATGCCTGGCCAGAGCACTCACTCTGGAGCAGCTGCTTGGCTGGGTCCCAGCTTCTCCTCCTGGACTACCACTCTGCTTCTGGCAGAGTACGAAGGAGGTGGGTGGTGGGGCAGGCATAGGAATCACACTGAGGAGACCCTCACCCCATGAACTCTTGGCTATATTGTTTCTTGTTTATCCTGACCTGGCACCCTTCTTCCCAGTGTCTTATGCACCTTGACCCAGTGTCAGCATCCCCACTACTGACTACTGAAGTGGGGCGAGGCTTCAGGGAAGGCTGCCACTGGCTCTAGGAATAGAACTGAGGCTGGGACTCAGGCTTTTCACCCTTCTTGGTCCAGGTCTCTGTACCCCAAGTCCCTGATCTTATAAAGAAACTGAAAGATCAAGTGGAACTAATCCTTTTTTCCTAGAATTGCGTTATTTTCAGATCAGGGAATAAATGAACATGTTACTGAGTGCTTTGTGCCTGCCACTGCTCACTGGGTGCTTCCTACATGTAGTGTCTGTGTTTCCACGGACTCTTAGGTTAGAAAGGCCCCTCAGCCCTTGCATTCTGACAACAGCTGAGGTTTGGTGTCTGCCCAGCTCCTGCCAAGGGTCGTCCTCAGTTGCTTCCCTCCTCAGTTCAGGTGTCAGCTCAAATCACCTCCTTGGAGGGGCTCTTCCTGTCCACCCAAATAGTCAGCTTTTCCCACCCAGCCCACGCCACCCATAGCATGCTCTCTTATTTTCTTTGGGGGACTTACTGGCATTGGATTTTCCTGTGCTCTTTACTGGCCAACATCTTTGCTGTGTGTTCACCACTATGTGACTCTGCCCAGGACAGGGCCCTGCACACAGCACACATCTGTAAGTCAGTCTTGCTCGACTCTGTCTGCTGTCTAACTTGGAGTAACTCTGGTGACAGGGAGGCTGGGCTGAAGGAGCTAGACTTTCCTCCTTGACCATTGCAGACTGCACCCCATCCTCCATCCTTGGCCCAGACTGTCTCCAGGCTGCGTCAGGCCCACGAGGAGCACAGCCTACCTTGAGGAAGTTCGGCAGCTCTTTTTTCACCAGCTGTTTCATTTCTTTCTGGTTGAGTTTGTCCGGGTGCCCCAGCCGCACAGAGTACTGGTGGAAGATGTTGATGATGGTCTCAATGCTGCATTCCATCTGTGACAGCTGGTCCGCCATCTTCCTGCACTCTTGTCTGTAAAGTGGAGATGCAGGGGTTCAGGTGCTTAGAAGAAAAGGCTGCTGAGCTTCCCTGACACCTCCCACAGGCTGCCCATAGGAACAGAAGGGGAAACACAGAAGTAAAAGAAAGAATGGCTCCAGGTGATTTGAGAGAAGATGCTGCCCCACACATGGAAGGGATGGTTTTAGAATATCTGGAAAATGCCAAAAAGCAGTGCAGTTGAGGACAAGAGGCTCCAGCAGAATATGAGCCAAGAAAATGTGAGGAAATTTTGATTAATCGAGGAGGGCTTCCAGGAAGAGGCCTTGGAAAGAAGATGGGTGGGGGGGGGGGAGTAAAGAAAGAGTTGGCAAGCAGGCTCCTGCCTGTGGAAGCTGATGGCTCACTTACCTGCCAAGGAGCCACACAACGGGGTTTGACAGCACCCTGTGT-GCCAACATTTATAGGCAGCCCCTGGCCGGATAGTCAGCTCTCGCGGGAAGATTGCTTCACAGGTGAGCAGTGTGGTAACCCTGAGTTGGGCT
>Lion
TGGCTTGGAGGAAGACTTTATTTTGCTCCCTGTTCCCAGTCCCCCAGCTAAGGCAGTTTGGCATGGCCACCCTGTGACCCTGGTTGGGTGGGGGAAGGGTGTCCTGGTCTCCTGATTAGTGGCTGTGGCCATGGCCACCATGGCTATGGCCGTGGCCACCGTGGCTATGGCAGTGGCTCTGGCCACCTTCCCCAAAGCCTGGCCCATGGCTGTGGCCTTCTCCTTCAGGGGCATTCTTATGCATTTCCTGATGGGAGGCTACCGTCAGCCTGCCCACCAGGATGGAGAACTCCTCGAAGTTCAGCTCCTTGTCTCCATTTGTGTCCAGGTCCTCCATGATCTTGTTTATGGCATTGTCATTTTTCTTCTGCTTCTGTGGGTGGGGGAGACATGGCAGTCAGGGCTGGGTGTGGCCAGCGTTAGGGACAGGGAGCTCAGCAAATGACCCTAGGCAAAGCTACAGGGAAGCCTGGCCCCTGGGCCTCAGTTATAAAATTGAAAATGACCATGGACTGATGCCCACAGGGTAGCAGATGCTGAGCACGCTTTGGACACGTTCTGATTTAGTCTGCATACAACCTGGGCACTACAATTCTCTCCATTTTACAGAAGAACTGAGGTCAAGTGACTTGCTTGAGGTCACACAATTAGTACGTACAGAAATGTCACCTCATTGGTCTTTATAACAAGTCTAGCAGGTGGACTTGGTCTCTTCTTTGAGGAAGACTTGAGGAAACTGACTTAGAAAAGGACAGCTGGTTTTTGCAGATTGAGTAGGGTTGGGAGCCGCAGAGTGGAAATGAGCCCTGTCCCTCCACCTGTCCATCCTGCTCCCTCCCCTTTCCCCTCCCTTCCCTCTCTAGGTCACTCATTTGGGACATGCATCTGCATTTTAACCTGCATAGTAGGGAAACCCCTGAGGAAAGCAAGGTGGGGACAGAGGGCAGTGTTGGCTCTCCATTGACCCCACAGGGTGCGATGAAGTAGCCAGGGCAAGGGAGGGTCCAGGCAGGGCAGAAGAGAGCTTCAGTTGGTCCCACCCACTGGCTGGGGTAGCTTAGCCAAGTCCCCTCCTGGGACCCGGTGCCCAGCTCTGTTCCCAGGCCCTTCCCACTCCTGCAGTGCTCCCACACAGCCCTCTTTCTGCCCTTCTCCCATGCCTAGCCAGAGCACTCACTCTGGAGCAGCTGCTTGGCTGGGTCCCAGCTTCTCCTCCTGGACTACCACTCTGCTTCTGGCAGAGTACGAAGGAGGTGGGTGGTGGGGCAGGCATAGGAATCACACTGAGGAGACCCTCACCCCATGAACTCTTGGCTATATTGTTTCTTGTTTATCCTGACCTGGCACCCTTCTTCCCAGTGTCTTATGCACCTTGACCCAGTGTCAGCATCCCCACTACTGACTACTGAAGTGGGGCGAGGCTTCAGGGAAGGCTGCCACTGGCTCTAGGAATAGAACTGAGGCTGGGACTCAGGCTTTTCACCCTTCTTGGTCCAGGTCTCTGTACCCCAAGTCCCTGATCTTATAAAGAAACTGAAAGATCAAGTGGAACTAATCCTTTTTTCCTAGAATTGCGTTATTTTCAGATCAGGGAATAAATGAACATGTTACTGAGTGCTTTGTGCCTGCCACTGCTCACTGGGTGCTTCCTACATGTAGTGTCTGTGTTTCCACGGACTCTTAGGTTAGAAAGGCCCCTCAGCCCTTGCATTCTGACAACAGCTGAGGTTTGGTGTCTGCCCAGCCCCTGCCAAGGGTCGTCCTCAGTTGCTTCCCTCCTCAGTTCAGGTGTCAGCTCAAATCACCTCCTTGGAGGGGCTCTTCCTGTCCACCCAAATAGTCAGCTTTTCCCACCCAGCCCACGCCACCCATAGCATGCTCTCTTATTTTCTTTGGGGGACTTACTGGCATTGGATTTTCCTGTGCTCTTTACTGGCCAACATCTTTGCTGTGTGTTCACCACTATGTGACTCTGCCCAGGACAGGGCCCTGCACACAGCACACATCTGTAAGTCAGTCTTGCTCGACTCTGTCTGCTGTCTAACTTGGAGTAACTCTGGTGACAGGGAGGCTGGGCTGAAGGAGCTAGACTTTCCTCCTTGACCATTGCAGACTGCACCCCATCCTCCATCCTTGGCCCAGACTGTCTCCAGGCTGCGTCAGGCCCACGAGGAGCACAGCCTACCTTGAGGAAGTTCGGCAGCTCTTTTTTCACCAGCTGTTTCATTTCTTTCTGGTTGAGTTTGTCCGGGTGCCCCAGCCGCACAGAGTACTGGTGGAAGATGTTGATGATGGTCTCAATGCTGCATTCCATCTGTGACAGCTGGTCCGCCATCTTCCTGCACTCTTGTCTGCAAAGTGGAGATGCAGGGGTTCAGGTGCTTAGAAGAAAAGGCTGCTGAGCTTCCCTGACACCTCCCACAGGCTGCCCATAGGAACAGAAGGGGAAACACAGAAGTAAAAGAAAGAATGGCTCCAGGTGATTTGAGAGAAGATGCTGCCCCACACATGGAAGGGATGGTTTTAGAATATCTGGAAAATGCCAAAAAGCAGTGCAGTTGAGGACAAGAGGCTCCAGCAGAATATGAGCCAAGAAAATGTGAGGAAATTTTGATTAATCGAGGAGGGCTTCCAGGAAGAGGCCTTGGAAAGAAGATGGGTGGGGGGGGGGAAGTAAAGAAAGAGTTGGCAAGCAGGCTCCTGCCTGTGGAAGCTGATGGCTCACTTACCTGCCAAGGAGCCACACAACGGGGTTTGACAGCACCCTGTGT-GCCAACATTTATAGGCAGCCCCTGGCCGGATAGTCAGCTCTCGCGGGAAGATTGCTTCACAGGTGAGCAGTGTGGTAACCCTGAGTTGGGCT
