# Supplementary material for: An ancient haplotype containing antimicrobial peptide gene variants is associated with severe fungal skin disease in Persian cats
Source: PLoS Genet. 2022 Feb 14;18(2):e1010062. doi: 10.1371/journal.pgen.1010062 (PMC8880935; doi:10.1371/journal.pgen.1010062)
Supplement: S2 Data — (FAS) [file pgen.1010062.s013.fas]

>Domestic_cat_H1_CASE
MEDQLSQMECSIETIINIFHQYSVRLEHPDKLNQKELKQLVKKELPNFLKKQKKNDNAINKIMEDLDTNGDKELNFEEFSILVGRLTVASHEEMHKNAPEGEGHSHGPGFGEGGQSHCHSHGGHGHSHGGHGHSH
>Domestic_cat_H6
MADQLSQMECSIETIINIFHQYSVRLEHPDKLNQKELKQLVKKELPNFLKKQKKNDNAINKIMEDLDTNGDKELNFEEFSILVGRLTVASHEEMHKNAPEGEGHSHGPGFGEGGQSHCHSHGGHGHSHGGHGHSH
>Domestic_cat_H2_CONTROL
MADQLSQMECSIETIINIFHQHSVRLGHADKLNPKEMKQLVEKELPNFLKKEKKNDTVINKIMEDLDTNGDKELDFKEFSILVGRLAVASHEEMHKNAPEGEGHSHGPGFGEGGQSHCHSHGGHGHSHGGHGHSH
>Domestic_cat_H3
MADQLSQMECSIETIINIFHQYSVRLGHPDKLNQKELKQLVKKELPNFLKKQKKNDNAINKIMEDLDTNGDKELNFEEFSILVGRLTVASHEEMHKNAPEGEGHSHGPGFGEGGQSHCHSHGGHGHSHGGHGHSH
>Domestic_cat_H4
MADQLSQMECSIETIINIFHQYCVRLGHPDKLNPEELKQLVKKELPNFLKKQKKNDNAINKIMEDLDTNGDKELNFEEFSILVGRLTVASHEEMHKNAPEGEGHSHGPGFGEGGQSHCHSHGGHGHSHGGHGHSH
>Domestic_cat_H5
MADQLSQMECSIETIINIFHQYSVRLGHADKLNQKEMKQLVKKELLNFLKKQKKNDNAINKIMEDLDTNGDKELDFKEFSILVGRLAVASHEEMHKNAPEGEGHSHGPGFGEGGQSHCHSHGGHGHSHGGHGHSH
>Asiatic_wildcat_H2
MADQLSQMECSIETIINIFHQHSVRLGHADKLNPKEMKQLVEKELPNFLKKEKKNDTVINKIMEDLDTNGDKELDFKEFSILVGRLAVASHEEMHKNAPEGEGHSHGPGFGEGGQSHCHSHGGHGHSHGGHGHSH
>Black-footed_cat
MADQLSQMECSIETIINIFHQYSVRLGHADKLNQKEMKQLVKKELLNFLKKEKKNDNVINKIMEDLDTNGDKELDFKEFSILVGRLAVASHEEMHKNAPEGEGHSHGPGFGEGGQSHCHSHGGHGHSHGGHGHSH
>Jungle_cat
MADQLSQMECSIETIINIFHQYAVQLGHPDKLNQKEMKKLVKKELLNFLKKEKKNDNVINKIMEDLDTNVDKELDFKEFSILVGRLAVASHEEMHKNAPEGEGHSHGPGFGEGGQSHCHSHGGHGHSHGGHGHSH
>Asiatic_wildcat_H3
MADQLSQMECCIETIINIFHQYSLRLGHADKLNQKEMKQLVKKELLNFLKKQKKNDNAINKIMEDLDTNGDKELDFKEFSILVGRLAVASHEEMHKNAPEGEGHSHGPGFGEGGQSHCHSHGGHGHSHGGHGHSH
>Chinese_desert_cat
MADQLSQMECSIETIINIFHQYSVRLGHADKLNQKEMKQLVKKELLNFLKKQKKNDNAINKIMEDLDTNGDKELDFKEFSILVGRLAVASHEEMHKNAPEGEGHSHGPGFGEGGQSHCHSHGGHGHSHGGHGHSH
>Pallas_cat
MADQLSQMECSIETIINIFHQYAVWLKHQDKLNQKEMKQLVKKELPNFLKKEKKNGNAINKIMEDLDTNGDKELDFEEFSILVGRLAVASHEEMHKNAPEGEGHSHGPGFGEGGQSHCHSHGGHGHSHGGHGHSH
>Cheetah
MADQLSQMECSIETIINIFHQYSVRLPHPDKLNHKEMKQLVKKELPNFLKKQKKNDNAINKIMEDLDTNGDKELDFEEFSILVGRLTVASHEEMHKNAPEGEGHSHGPGFGESGQSHCHSHGGHGHSHGGHGHSH
>Canada_lynx
MADQLSQMECSIETIINIFHQYSVRLGHPDKLNQKEMKQLVKKELPNFLKKQKKNDNAINKIMEDLDTNGDKELDFEEFSILVARLTVASHEEMHKNAPEGEGHSHGPGFGEGGQSHCHSHGGHGHSHGGHGHSH
>Eurasian_lynx
MADQLSQMECSIETIINIFHQYSVRLGHPDKLNQKEMKQLVKKELPNFLKKQKKNDNAINKIMEDLDTNGDKELDFEEFSILVARLTVASHEEMHKNAPEGEGHSHGPGFGEGGQSHCHSHGGHGHSHCGH?HSH
>Bobcat
MADQLSQMECSIETIINIFHQYSVRLGHPDKLNQKEMKQLVKKELPNFLKKQKKNDNAINKIMEDLDTNGDKELDFKEFSILVGRLTVASHEEMHKNAPEGEGHSHGPGFGEGGQSHCQSHGGHGHSHGGHGHSH
>Pampas_cat
MADQLSQMECSIETIINIFHQYSVRLGHPDKLNQKEMKQLVKKELPNFLKKQKKNDNAINKIMEDLDTNGDKELDFEEFSILVGRLTVASHEEMHKNAPEGEGHSHGPGFGEGGQSHCHSHGGHGHSHGGHGHSH
>Oncilla
MADQLSQMECSIETIINIFHQYSVRLGHPDKLNQKEMKQLVKKELPNFLKKQKKNDNAINKIMEDLDTNGDKELDFEEFSILVGRLTVASHEEMHKNAPEGEGHSHGPGFGEGGQSHCHSHGGHGHSHGGHGHSH
>Geoffroys_cat
MADQLSQMECSIETIINIFHQYSVRLGHPDKLNQKEMKQLVKKELPNFLKKHKKNDNAINKIMEDLDTNGDKELDFEEFSILVGRLTVASHEEMHKNAPEGEGHSHGPGFGEGGQSHCHSHGGHGHSHGGHGHSH
>Asian_golden_cat
MADQLSQMECSIETIINIFHQYSVRLGHPDQLNQKEMKQLVKKELPNFLKKQKKNDNAINKIMEDLDTNGDKELDFKEFSILVGRLTVASHEEMHKNAPEGEGHSHGPGFGEGGQSHCHSHGGHGHSHGGHGHSH
>Sand_cat
MADKLSQMECSIETVINIFHQYSVRLGHPDKLNLEELKQLVKKELPNFLKKQKKNDNAINKIMEDLDTNGDKELNFEEFSILVGRLTVASHEEMHKNAPEGEGHSHGPGFGEGGQSHCHSHGGHGHSHGGHGHSH
>Asiatic_wildcat_H1
MEDQLSQMECSIETIINIFHQYSVRLEHPDKLNQKELKQLVKKELPNFLKKQKKNDNAINKIMEDLDTNGDKELNFEEFSILVGRLTVASHEEMHKNAPEGEGHSHGPGFGEGGQSHCHSHGGHGHSHGGHGHSH
>Serval_H1
MADQLSQMECSIETIINIFHQYSVRLGHPDKLNQKEMKQLVKKELPNFLKKQKKNDNAINKIMEDLDTNGDKELNFEEFSILVGRLTVASHEEMHKNAPEGEGHSHGPGFGEGGQSHCHSHSGHGHSHGGHGHSH
>Serval_H2
MADQLSQMECSIETIINIFHQYSVQLAHPDKLNQKEMKQLVKKELPNFLKKQKKNDNAINKIMEDLDTNGDKELNFEEFSILVGRLTVASHEEMHKNAPEGEGHSHGPGFGEGGQSHCHSHSGHGHSHGGHGHSH
>Caracal
MADQLSQMECSIETIINIFHQYSVRLGHPDKLNQKELKQLVKKELPNFLKKQKKNDNAINKIMEDLDTNGDKELNFEEFTILVGRLTVASHEEMHKNAPEGEGHSHGPGFGEGGQSHCHSHSGHGHSHGGHGHSH
>Rusty-spotted_cat
MADQLSQMECSLETIINIFHQYAVRLGHPDKLNQKELKQLVKKELSNFLKKQKKNDNAINKIMEDLDTNGDKELNFEEFSILVGRLTVASHEEMHKNAPEGEGHSHGPGFGEGGQSHCHSHSGHGHSHGGHGHSH
>Flat-headed_cat
MADQLSQMECSIETIINIFHQYSVRLGHPDQLNQKEMKQLVKKELPNFLKKQKKNDNAINKIMEDLDTNGDKELDFNEFSILVGRLTVASHEEMHKNAPEGEGHSHGPGFGEGGQSHCHSHSGHGHSHGGHGHSH
>Fishing_cat
MADQLSQMECSIETIINIFHQYSVRLGHPDQLNQKEMKQLVKKELPNFLKKQKKNDNAINKIMEDLDTNGDKELDFNEFSILVGRLTVASHEEMHKNAPEGEGHSHGPGFGEGGQSHCHSHSGHGHSHGGHGHSH
>Asian_leopard_cat
MADQLSQMECSIETIINIFHQYSVRLGHPDKLNQKEMKQLVKKELPNFLKKEKKNDNAINKTMEDLDTNGDKEVDFNEFSILVGRLTVASHEEMHKNAPEGEGHSHGPGFGEGGQSHCHSHGGHGHSHGGHGHSH
>Tiger
MADQLSQMECSIETIINIFHQYSVRLGHPDKLNQKEMKQLVKKELPNFLKKQKKNDNAINKIMEDLDTNGDKELNFEEFSILVGRLTVASHEEMHKNAPEGEGHSHGPGFGEGGQSHCHSHGGHGHSHGGHGHSH
>Lion
MADQLSQMECSIETIINIFHQYSVRLGHPDKLNQKEMKQLVKKELPNFLKKQKKNDNAINKIMEDLDTNGDKELNFEEFSILVGRLTVASHQEMHKNAPEGEGHSHGPGFGEGGQSHCHSHGGHGHSHGGHGHSH
